# Supplementary material for: 3-(1-Adamant­yl)-6-methyl-3-(3-methyl­benz­yl)isochroman-1-one
Source: Acta Crystallogr Sect E Struct Rep Online. 2009 May 7;65(Pt 6):o1190. doi: 10.1107/S1600536809015888 (PMC2969547; doi:10.1107/S1600536809015888)
Supplement: Supplementary file 1 [file e-65-o1190-sup1.cif]

##############################################################################
###                                                                        ###
###        Electronic paper (Acta Crystallographica Section E)             ###
###                                                                        ###
##############################################################################
#                                                                            #
# This CIF contains the data in a paper accepted for publication in Acta     #
# Crystallographica Section E. It conforms to the requirements of Notes      #
# for Authors for Section E, and has been peer reviewed under the auspices   #
# of the IUCr Commission on Journals.                                        #
#                                                                            #
# Full details of the Crystallographic Information File format               #
# are given in the paper "The Crystallographic Information File (CIF):       #
# a New Standard Archive File for Crystallography" by S. R. Hall, F. H.      #
# Allen and I. D. Brown [Acta Cryst. (1991), A47, 655-685].                  #
#                                                                            #
# The current version of the core CIF dictionary is obtainable from          #
# ftp://ftp.iucr.org/pub/cif_core.dic. The current version number is 2.4.    #
#                                                                            #
# Software is freely available for graphical display of the structure(s) in  #
# this CIF.  For information consult the CIF home page http://www.iucr.org/  #
# cif/home.html                                                              #
#                                                                            #
# This file may be used for bona fide research purposes within the           #
# scientific community so long as proper attribution is given to the journal # 
# article from which it was obtained.                                        #
#                                                                            #
##############################################################################
                                             
data_global
_audit_creation_method     SHELXL-97
_journal_data_validation_number     ?
_journal_date_recd_electronic     2009-04-06
_journal_date_accepted     2009-04-28
_journal_name_full     'Acta Crystallographica, Section E'
_journal_year     2009
_journal_volume     65
_journal_issue      6
_journal_page_first     o1190
_journal_page_last     o1190
_journal_paper_category     QO
_journal_coeditor_code     PV2152
_publ_contact_author_name     ' Robert V\'icha'
_publ_contact_author_address
;
 Department of Chemistry
 Faculty of Technology
 Tomas Bata University in Zlin
 Nam. T. G. Masaryka 275
 Zlin,762 72, Czech Republic.
;
_publ_contact_author_email     rvicha@ft.utb.cz
_publ_contact_author_fax     '+420 576 031 560'
_publ_contact_author_phone     '+420 576 031 103 '
_publ_section_title
;
3-(1-Adamantyl)-6-methyl-3-(3-methylbenzyl)isochroman-1-one
;
loop_
    _publ_author_name
    _publ_author_footnote
    _publ_author_address
    'Babjakov\'a, Eva' .
;
Department of Chemistry
Faculty of Technology
Tomas Bata University in Zlin
N\'am. T. G. Masaryka 275
Zl\'in,762 72
Czech Republic
;
    'Ne\<cas, Marek' .
;
Department of Chemistry
Faculty of Science
Masaryk University in Brno
Kamenice 5
Brno-Bohunice, 625 00
Czech Republic
;
    'V\'icha, Robert' .
;
Department of Chemistry
Faculty of Technology
Tomas Bata University in Zlin
N\'am. T. G. Masaryka 275
Zl\'in,762 72
Czech Republic
;
data_I
_chemical_name_systematic
;
3-(1-Adamantyl)-6-methyl-3-(3-methylbenzyl)isochroman-1-one
;
_chemical_name_common     ?
_chemical_formula_moiety     'C28 H32 O2'
_chemical_formula_sum     'C28 H32 O2'
_chemical_formula_iupac     'C28 H32 O2'
_chemical_formula_weight     400.54
_chemical_melting_point     448.0(10)
_symmetry_cell_setting     monoclinic
_symmetry_space_group_name_H-M     'C 2/c'
_symmetry_space_group_name_hall     '-C 2yc'
loop_
    _symmetry_equiv_pos_as_xyz
    'x, y, z'
    '-x, y, -z+1/2'
    'x+1/2, y+1/2, z'
    '-x+1/2, y+1/2, -z+1/2'
    '-x, -y, -z'
    'x, -y, z-1/2'
    '-x+1/2, -y+1/2, -z'
    'x+1/2, -y+1/2, z-1/2'
_cell_length_a     25.691(5)
_cell_length_b     6.8474(14)
_cell_length_c     24.465(5)
_cell_angle_alpha     90.00
_cell_angle_beta     95.62(3)
_cell_angle_gamma     90.00
_cell_volume     4283.1(15)
_cell_formula_units_Z     8
_cell_measurement_reflns_used     3768
_cell_measurement_theta_min     3.08
_cell_measurement_theta_max     25.00
_cell_measurement_temperature     120(2)
_exptl_crystal_description     'block'
_exptl_crystal_colour     'colourless'
_exptl_crystal_size_max     0.50
_exptl_crystal_size_mid     0.40
_exptl_crystal_size_min     0.40
_exptl_crystal_density_diffrn     1.242
_exptl_crystal_density_meas     ?
_exptl_crystal_density_method     'not measured'
_exptl_crystal_F_000     1728
_exptl_absorpt_coefficient_mu     0.076
_exptl_absorpt_correction_type     multi-scan
_exptl_absorpt_process_details
                               '(<i>CrysAlis RED</i>; Oxford Diffraction, 2006)'
_exptl_absorpt_correction_T_min     0.9276
_exptl_absorpt_correction_T_max     0.9755
_exptl_special_details
;
;
_diffrn_ambient_temperature     120(2)
_diffrn_radiation_type     MoK\a
_diffrn_radiation_wavelength     0.71073
_diffrn_radiation_source     'fine-focus sealed tube'
_diffrn_radiation_monochromator     graphite
_diffrn_measurement_device_type     'Kuma KM-4-CCD'
_diffrn_measurement_method     \w
_diffrn_detector_area_resol_mean     0.06
_diffrn_reflns_number     24394
_diffrn_reflns_av_R_equivalents     0.0251
_diffrn_reflns_av_sigmaI/netI     0.0201
_diffrn_reflns_theta_min     3.08
_diffrn_reflns_theta_max     25.00
_diffrn_reflns_theta_full     25.00
_diffrn_measured_fraction_theta_max     0.999
_diffrn_measured_fraction_theta_full     0.999
_diffrn_reflns_limit_h_min     -26
_diffrn_reflns_limit_h_max     30
_diffrn_reflns_limit_k_min     -8
_diffrn_reflns_limit_k_max     8
_diffrn_reflns_limit_l_min     -29
_diffrn_reflns_limit_l_max     29
_diffrn_standards_number     0
_diffrn_standards_interval_count     .
_diffrn_standards_interval_time     .
_diffrn_standards_decay_%     ?
_refine_special_details
;
Refinement of <i>F</i>^2^ against ALL reflections. The weighted <i>R</i>-factor
<i>wR</i> and goodness of fit <i>S</i> are based on <i>F</i>^2^, conventional
<i>R</i>-factors <i>R</i> are based on <i>F</i>, with <i>F</i> set to zero for
negative <i>F</i>^2^. The threshold expression of <i>F</i>^2^ >
\s(<i>F</i>^2^) is used only for calculating <i>R</i>-factors(gt) <i>etc</i>.
and is not relevant to the choice of reflections for refinement.
<i>R</i>-factors based on <i>F</i>^2^ are statistically about twice as large
as those based on <i>F</i>, and <i>R</i>- factors based on ALL data will be
even larger.
;
_reflns_number_total     3768
_reflns_number_gt     2791
_reflns_threshold_expression     I>2\s(I)
_refine_ls_structure_factor_coef     Fsqd
_refine_ls_matrix_type     full
_refine_ls_R_factor_all     0.0708
_refine_ls_R_factor_gt     0.0475
_refine_ls_wR_factor_gt     0.1295
_refine_ls_wR_factor_ref     0.1512
_refine_ls_goodness_of_fit_ref     1.090
_refine_ls_restrained_S_all     1.090
_refine_ls_number_reflns     3768
_refine_ls_number_parameters     273
_refine_ls_number_restraints     0
_refine_ls_hydrogen_treatment     constr
_refine_ls_weighting_scheme     calc
_refine_ls_weighting_details
         'calc w=1/[\s^2^(Fo^2^)+(0.0809P)^2^+3.6011P] where P=(Fo^2^+2Fc^2^)/3'
_atom_sites_solution_hydrogens     geom
_atom_sites_solution_primary     direct
_atom_sites_solution_secondary     difmap
_refine_ls_shift/su_max     0.000
_refine_ls_shift/su_mean     0.000
_refine_diff_density_max     0.736
_refine_diff_density_min     -0.299
_refine_ls_extinction_method     none
_refine_ls_extinction_coef     ?
loop_
    _atom_type_symbol
    _atom_type_description
    _atom_type_scat_dispersion_real
    _atom_type_scat_dispersion_imag
    _atom_type_scat_source
    'C' 'C' 0.0033 0.0016
                         'International Tables Vol C Tables 4.2.6.8 and 6.1.1.4'
    'H' 'H' 0.0000 0.0000
                         'International Tables Vol C Tables 4.2.6.8 and 6.1.1.4'
    'O' 'O' 0.0106 0.0060
                         'International Tables Vol C Tables 4.2.6.8 and 6.1.1.4'
_computing_data_collection     '<i>CrysAlis CCD</i> (Oxford Diffraction, 2006)'
_computing_cell_refinement     '<i>CrysAlis RED</i> (Oxford Diffraction, 2006)'
_computing_data_reduction     '<i>CrysAlis RED</i> (Oxford Diffraction, 2006)'
_computing_structure_solution     'SHELXS97 (Sheldrick, 2008)'
_computing_structure_refinement     'SHELXL97 (Sheldrick, 2008)'
_computing_molecular_graphics
            'ORTEP-3 (Farrugia, 1997) and Mercury (Macrae <i>et al.</i>,  2008)'
_computing_publication_material     'SHELXL97 (Sheldrick, 2008)'
loop_
    _atom_site_type_symbol
    _atom_site_label
    _atom_site_fract_x
    _atom_site_fract_y
    _atom_site_fract_z
    _atom_site_U_iso_or_equiv
    _atom_site_adp_type
    _atom_site_calc_flag
    _atom_site_refinement_flags
    _atom_site_occupancy
    _atom_site_disorder_assembly
    _atom_site_disorder_group
    O O1 0.12111(5) 0.58024(19) 0.42951(5) 0.0274(3) Uani d . 1 . .
    O O2 0.10665(6) 0.8319(2) 0.48112(6) 0.0416(4) Uani d . 1 . .
    C C1 0.12676(7) 0.3506(3) 0.35689(7) 0.0249(4) Uani d . 1 . .
    C C2 0.07450(8) 0.4117(4) 0.32486(8) 0.0357(5) Uani d . 1 . .
    H H2A 0.0461 0.3273 0.3359 0.043 Uiso calc R 1 . .
    H H2B 0.0663 0.5482 0.3342 0.043 Uiso calc R 1 . .
    C C3 0.07703(8) 0.3948(4) 0.26254(8) 0.0415(6) Uani d . 1 . .
    H H3A 0.0426 0.4347 0.2431 0.050 Uiso calc R 1 . .
    C C4 0.08847(10) 0.1837(4) 0.24825(9) 0.0508(7) Uani d . 1 . .
    H H4A 0.0899 0.1707 0.2081 0.061 Uiso calc R 1 . .
    H H4B 0.0603 0.0978 0.2592 0.061 Uiso calc R 1 . .
    C C5 0.14076(10) 0.1229(3) 0.27842(9) 0.0424(6) Uani d . 1 . .
    H H5A 0.1484 -0.0153 0.2687 0.051 Uiso calc R 1 . .
    C C6 0.18356(9) 0.2548(4) 0.26050(9) 0.0406(6) Uani d . 1 . .
    H H6A 0.1852 0.2425 0.2204 0.049 Uiso calc R 1 . .
    H H6B 0.2178 0.2149 0.2792 0.049 Uiso calc R 1 . .
    C C7 0.17210(8) 0.4660(3) 0.27493(8) 0.0337(5) Uani d . 1 . .
    H H7A 0.2005 0.5523 0.2634 0.040 Uiso calc R 1 . .
    C C8 0.16969(8) 0.4845(3) 0.33713(8) 0.0299(5) Uani d . 1 . .
    H H8A 0.1623 0.6219 0.3464 0.036 Uiso calc R 1 . .
    H H8B 0.2040 0.4486 0.3565 0.036 Uiso calc R 1 . .
    C C9 0.11992(9) 0.5274(4) 0.24478(8) 0.0395(5) Uani d . 1 . .
    H H9A 0.1123 0.6649 0.2536 0.047 Uiso calc R 1 . .
    H H9B 0.1215 0.5168 0.2046 0.047 Uiso calc R 1 . .
    C C10 0.13864(9) 0.1386(3) 0.34079(8) 0.0351(5) Uani d . 1 . .
    H H10A 0.1726 0.0972 0.3600 0.042 Uiso calc R 1 . .
    H H10B 0.1111 0.0506 0.3523 0.042 Uiso calc R 1 . .
    C C11 0.12507(7) 0.3690(3) 0.42072(7) 0.0245(4) Uani d . 1 . .
    C C12 0.07750(8) 0.2678(3) 0.44128(7) 0.0255(4) Uani d . 1 . .
    H H12A 0.0463 0.2945 0.4152 0.031 Uiso calc R 1 . .
    H H12B 0.0834 0.1249 0.4419 0.031 Uiso calc R 1 . .
    C C13 0.06683(7) 0.3338(3) 0.49754(7) 0.0240(4) Uani d . 1 . .
    C C14 0.04511(7) 0.2122(3) 0.53459(7) 0.0265(4) Uani d . 1 . .
    H H14A 0.0368 0.0812 0.5243 0.032 Uiso calc R 1 . .
    C C15 0.03512(7) 0.2773(3) 0.58642(7) 0.0286(5) Uani d . 1 . .
    C C16 0.04774(8) 0.4696(3) 0.60077(8) 0.0302(5) Uani d . 1 . .
    H H16A 0.0414 0.5165 0.6361 0.036 Uiso calc R 1 . .
    C C17 0.06931(8) 0.5930(3) 0.56449(8) 0.0294(5) Uani d . 1 . .
    H H17A 0.0778 0.7238 0.5749 0.035 Uiso calc R 1 . .
    C C18 0.07859(7) 0.5254(3) 0.51267(7) 0.0247(4) Uani d . 1 . .
    C C19 0.10280(8) 0.6571(3) 0.47482(8) 0.0276(5) Uani d . 1 . .
    C C20 0.01153(9) 0.1436(3) 0.62600(8) 0.0383(5) Uani d . 1 . .
    H H20A 0.0237 0.0098 0.6209 0.057 Uiso calc R 1 . .
    H H20B -0.0267 0.1480 0.6193 0.057 Uiso calc R 1 . .
    H H20C 0.0222 0.1858 0.6637 0.057 Uiso calc R 1 . .
    C C21 0.17657(8) 0.2921(3) 0.45125(8) 0.0326(5) Uani d . 1 . .
    H H21A 0.1763 0.1479 0.4485 0.039 Uiso calc R 1 . .
    H H21B 0.2059 0.3397 0.4314 0.039 Uiso calc R 1 . .
    C C22 0.18831(8) 0.3455(3) 0.51107(8) 0.0298(5) Uani d . 1 . .
    C C23 0.17789(8) 0.2147(3) 0.55169(8) 0.0313(5) Uani d . 1 . .
    H H23A 0.1640 0.0900 0.5415 0.038 Uiso calc R 1 . .
    C C24 0.18731(8) 0.2613(3) 0.60726(8) 0.0353(5) Uani d . 1 . .
    C C25 0.20832(8) 0.4433(4) 0.62145(8) 0.0389(5) Uani d . 1 . .
    H H25A 0.2145 0.4785 0.6591 0.047 Uiso calc R 1 . .
    C C26 0.22031(8) 0.5736(4) 0.58156(9) 0.0392(5) Uani d . 1 . .
    H H26A 0.2354 0.6965 0.5918 0.047 Uiso calc R 1 . .
    C C27 0.21027(8) 0.5250(3) 0.52660(8) 0.0353(5) Uani d . 1 . .
    H H27A 0.2185 0.6153 0.4992 0.042 Uiso calc R 1 . .
    C C28 0.17439(10) 0.1205(4) 0.64983(10) 0.0515(7) Uani d . 1 . .
    H H28A 0.1786 -0.0129 0.6365 0.077 Uiso calc R 1 . .
    H H28B 0.1381 0.1403 0.6578 0.077 Uiso calc R 1 . .
    H H28C 0.1979 0.1410 0.6834 0.077 Uiso calc R 1 . .
loop_
    _atom_site_aniso_label
    _atom_site_aniso_U_11
    _atom_site_aniso_U_22
    _atom_site_aniso_U_33
    _atom_site_aniso_U_12
    _atom_site_aniso_U_13
    _atom_site_aniso_U_23
    O1 0.0340(8) 0.0251(7) 0.0238(7) 0.0011(6) 0.0060(6) -0.0008(5)
    O2 0.0616(11) 0.0269(9) 0.0376(9) 0.0005(7) 0.0125(7) -0.0030(6)
    C1 0.0240(10) 0.0316(11) 0.0193(9) 0.0020(8) 0.0032(7) -0.0006(8)
    C2 0.0255(11) 0.0581(15) 0.0236(10) 0.0035(10) 0.0027(8) 0.0044(9)
    C3 0.0251(12) 0.0774(17) 0.0216(10) -0.0017(11) 0.0003(8) 0.0049(10)
    C4 0.0537(16) 0.0751(18) 0.0243(11) -0.0294(14) 0.0074(10) -0.0101(11)
    C5 0.0597(16) 0.0416(13) 0.0274(11) -0.0029(11) 0.0122(10) -0.0102(9)
    C6 0.0399(13) 0.0588(15) 0.0246(10) 0.0040(11) 0.0101(9) -0.0027(10)
    C7 0.0276(11) 0.0465(13) 0.0278(10) -0.0056(9) 0.0062(8) 0.0019(9)
    C8 0.0280(11) 0.0364(12) 0.0252(10) -0.0040(9) 0.0020(8) 0.0001(8)
    C9 0.0425(14) 0.0534(14) 0.0225(10) 0.0030(11) 0.0033(9) 0.0047(9)
    C10 0.0432(13) 0.0369(12) 0.0259(10) -0.0020(10) 0.0077(9) -0.0039(9)
    C11 0.0276(11) 0.0243(10) 0.0219(10) 0.0040(8) 0.0039(8) -0.0024(7)
    C12 0.0315(11) 0.0231(10) 0.0222(9) 0.0002(8) 0.0039(8) -0.0001(7)
    C13 0.0203(10) 0.0281(10) 0.0231(9) 0.0063(8) 0.0004(7) -0.0012(8)
    C14 0.0252(11) 0.0285(10) 0.0259(10) 0.0014(8) 0.0027(8) -0.0001(8)
    C15 0.0227(11) 0.0398(12) 0.0234(10) 0.0039(8) 0.0035(8) 0.0025(8)
    C16 0.0266(11) 0.0427(12) 0.0218(9) 0.0082(9) 0.0053(8) -0.0026(8)
    C17 0.0312(11) 0.0291(11) 0.0280(10) 0.0050(8) 0.0038(8) -0.0047(8)
    C18 0.0227(10) 0.0273(10) 0.0240(9) 0.0068(8) 0.0024(8) 0.0012(8)
    C19 0.0326(12) 0.0259(11) 0.0243(10) 0.0052(8) 0.0025(8) -0.0028(8)
    C20 0.0385(13) 0.0475(14) 0.0303(11) 0.0021(10) 0.0101(9) 0.0037(9)
    C21 0.0308(12) 0.0465(13) 0.0202(10) 0.0108(9) 0.0009(8) -0.0025(9)
    C22 0.0234(11) 0.0434(12) 0.0224(10) 0.0099(9) 0.0018(8) 0.0003(9)
    C23 0.0235(11) 0.0400(12) 0.0302(11) 0.0094(9) 0.0013(8) -0.0025(9)
    C24 0.0272(11) 0.0541(14) 0.0254(10) 0.0145(10) 0.0064(8) 0.0055(9)
    C25 0.0307(12) 0.0591(15) 0.0262(11) 0.0079(10) -0.0007(9) -0.0088(10)
    C26 0.0296(12) 0.0514(14) 0.0357(12) -0.0026(10) -0.0019(9) -0.0097(10)
    C27 0.0279(12) 0.0465(13) 0.0313(11) -0.0013(9) 0.0012(9) 0.0000(9)
    C28 0.0539(16) 0.0593(16) 0.0423(14) 0.0055(13) 0.0102(11) 0.0120(12)
_geom_special_details
;
All e.s.d.'s (except the e.s.d. in the dihedral angle between two l.s. planes)
are estimated using the full covariance matrix. The cell e.s.d.'s are taken
into account individually in the estimation of e.s.d.'s in distances, angles
and torsion angles; correlations between e.s.d.'s in cell parameters are only
used when they are defined by crystal symmetry. An approximate (isotropic)
treatment of cell e.s.d.'s is used for estimating e.s.d.'s involving l.s.
planes.
;
loop_
    _geom_bond_atom_site_label_1
    _geom_bond_atom_site_label_2
    _geom_bond_site_symmetry_2
    _geom_bond_distance
    _geom_bond_publ_flag
    O1 C19 . 1.353(2) ?
    O1 C11 . 1.467(2) ?
    O2 C19 . 1.209(2) ?
    C1 C10 . 1.542(3) ?
    C1 C2 . 1.544(3) ?
    C1 C8 . 1.548(3) ?
    C1 C11 . 1.572(2) ?
    C2 C3 . 1.537(3) ?
    C2 H2A . 0.9900 ?
    C2 H2B . 0.9900 ?
    C3 C4 . 1.523(4) ?
    C3 C9 . 1.524(3) ?
    C3 H3A . 1.0000 ?
    C4 C5 . 1.526(4) ?
    C4 H4A . 0.9900 ?
    C4 H4B . 0.9900 ?
    C5 C6 . 1.520(3) ?
    C5 C10 . 1.536(3) ?
    C5 H5A . 1.0000 ?
    C6 C7 . 1.525(3) ?
    C6 H6A . 0.9900 ?
    C6 H6B . 0.9900 ?
    C7 C9 . 1.524(3) ?
    C7 C8 . 1.534(3) ?
    C7 H7A . 1.0000 ?
    C8 H8A . 0.9900 ?
    C8 H8B . 0.9900 ?
    C9 H9A . 0.9900 ?
    C9 H9B . 0.9900 ?
    C10 H10A . 0.9900 ?
    C10 H10B . 0.9900 ?
    C11 C12 . 1.532(3) ?
    C11 C21 . 1.547(3) ?
    C12 C13 . 1.500(2) ?
    C12 H12A . 0.9900 ?
    C12 H12B . 0.9900 ?
    C13 C14 . 1.388(3) ?
    C13 C18 . 1.388(3) ?
    C14 C15 . 1.391(3) ?
    C14 H14A . 0.9500 ?
    C15 C16 . 1.393(3) ?
    C15 C20 . 1.503(3) ?
    C16 C17 . 1.381(3) ?
    C16 H16A . 0.9500 ?
    C17 C18 . 1.392(3) ?
    C17 H17A . 0.9500 ?
    C18 C19 . 1.474(3) ?
    C20 H20A . 0.9800 ?
    C20 H20B . 0.9800 ?
    C20 H20C . 0.9800 ?
    C21 C22 . 1.510(3) ?
    C21 H21A . 0.9900 ?
    C21 H21B . 0.9900 ?
    C22 C23 . 1.383(3) ?
    C22 C27 . 1.390(3) ?
    C23 C24 . 1.394(3) ?
    C23 H23A . 0.9500 ?
    C24 C25 . 1.389(3) ?
    C24 C28 . 1.481(3) ?
    C25 C26 . 1.379(3) ?
    C25 H25A . 0.9500 ?
    C26 C27 . 1.385(3) ?
    C26 H26A . 0.9500 ?
    C27 H27A . 0.9500 ?
    C28 H28A . 0.9800 ?
    C28 H28B . 0.9800 ?
    C28 H28C . 0.9800 ?
loop_
    _geom_angle_atom_site_label_1
    _geom_angle_atom_site_label_2
    _geom_angle_atom_site_label_3
    _geom_angle_site_symmetry_1
    _geom_angle_site_symmetry_3
    _geom_angle
    _geom_angle_publ_flag
    C19 O1 C11 . . 122.58(14) ?
    C10 C1 C2 . . 108.02(16) ?
    C10 C1 C8 . . 108.25(16) ?
    C2 C1 C8 . . 106.96(16) ?
    C10 C1 C11 . . 110.79(15) ?
    C2 C1 C11 . . 112.03(15) ?
    C8 C1 C11 . . 110.63(15) ?
    C3 C2 C1 . . 111.34(17) ?
    C3 C2 H2A . . 109.4 ?
    C1 C2 H2A . . 109.4 ?
    C3 C2 H2B . . 109.4 ?
    C1 C2 H2B . . 109.4 ?
    H2A C2 H2B . . 108.0 ?
    C4 C3 C9 . . 109.82(19) ?
    C4 C3 C2 . . 109.08(19) ?
    C9 C3 C2 . . 109.89(18) ?
    C4 C3 H3A . . 109.3 ?
    C9 C3 H3A . . 109.3 ?
    C2 C3 H3A . . 109.3 ?
    C3 C4 C5 . . 109.19(18) ?
    C3 C4 H4A . . 109.8 ?
    C5 C4 H4A . . 109.8 ?
    C3 C4 H4B . . 109.8 ?
    C5 C4 H4B . . 109.8 ?
    H4A C4 H4B . . 108.3 ?
    C6 C5 C4 . . 109.0(2) ?
    C6 C5 C10 . . 109.99(18) ?
    C4 C5 C10 . . 110.25(19) ?
    C6 C5 H5A . . 109.2 ?
    C4 C5 H5A . . 109.2 ?
    C10 C5 H5A . . 109.2 ?
    C5 C6 C7 . . 109.59(18) ?
    C5 C6 H6A . . 109.8 ?
    C7 C6 H6A . . 109.8 ?
    C5 C6 H6B . . 109.8 ?
    C7 C6 H6B . . 109.8 ?
    H6A C6 H6B . . 108.2 ?
    C9 C7 C6 . . 109.28(18) ?
    C9 C7 C8 . . 109.76(17) ?
    C6 C7 C8 . . 109.59(17) ?
    C9 C7 H7A . . 109.4 ?
    C6 C7 H7A . . 109.4 ?
    C8 C7 H7A . . 109.4 ?
    C7 C8 C1 . . 111.10(16) ?
    C7 C8 H8A . . 109.4 ?
    C1 C8 H8A . . 109.4 ?
    C7 C8 H8B . . 109.4 ?
    C1 C8 H8B . . 109.4 ?
    H8A C8 H8B . . 108.0 ?
    C3 C9 C7 . . 108.92(18) ?
    C3 C9 H9A . . 109.9 ?
    C7 C9 H9A . . 109.9 ?
    C3 C9 H9B . . 109.9 ?
    C7 C9 H9B . . 109.9 ?
    H9A C9 H9B . . 108.3 ?
    C5 C10 C1 . . 110.29(17) ?
    C5 C10 H10A . . 109.6 ?
    C1 C10 H10A . . 109.6 ?
    C5 C10 H10B . . 109.6 ?
    C1 C10 H10B . . 109.6 ?
    H10A C10 H10B . . 108.1 ?
    O1 C11 C12 . . 109.21(15) ?
    O1 C11 C21 . . 109.47(15) ?
    C12 C11 C21 . . 111.07(16) ?
    O1 C11 C1 . . 103.53(14) ?
    C12 C11 C1 . . 112.97(15) ?
    C21 C11 C1 . . 110.29(15) ?
    C13 C12 C11 . . 112.85(15) ?
    C13 C12 H12A . . 109.0 ?
    C11 C12 H12A . . 109.0 ?
    C13 C12 H12B . . 109.0 ?
    C11 C12 H12B . . 109.0 ?
    H12A C12 H12B . . 107.8 ?
    C14 C13 C18 . . 118.94(17) ?
    C14 C13 C12 . . 122.69(17) ?
    C18 C13 C12 . . 118.37(17) ?
    C13 C14 C15 . . 121.66(18) ?
    C13 C14 H14A . . 119.2 ?
    C15 C14 H14A . . 119.2 ?
    C14 C15 C16 . . 118.26(18) ?
    C14 C15 C20 . . 120.94(19) ?
    C16 C15 C20 . . 120.80(18) ?
    C17 C16 C15 . . 120.99(18) ?
    C17 C16 H16A . . 119.5 ?
    C15 C16 H16A . . 119.5 ?
    C16 C17 C18 . . 119.81(18) ?
    C16 C17 H17A . . 120.1 ?
    C18 C17 H17A . . 120.1 ?
    C13 C18 C17 . . 120.34(18) ?
    C13 C18 C19 . . 120.35(16) ?
    C17 C18 C19 . . 119.28(17) ?
    O2 C19 O1 . . 117.32(18) ?
    O2 C19 C18 . . 124.05(18) ?
    O1 C19 C18 . . 118.61(16) ?
    C15 C20 H20A . . 109.5 ?
    C15 C20 H20B . . 109.5 ?
    H20A C20 H20B . . 109.5 ?
    C15 C20 H20C . . 109.5 ?
    H20A C20 H20C . . 109.5 ?
    H20B C20 H20C . . 109.5 ?
    C22 C21 C11 . . 117.76(16) ?
    C22 C21 H21A . . 107.9 ?
    C11 C21 H21A . . 107.9 ?
    C22 C21 H21B . . 107.9 ?
    C11 C21 H21B . . 107.9 ?
    H21A C21 H21B . . 107.2 ?
    C23 C22 C27 . . 118.57(18) ?
    C23 C22 C21 . . 120.35(19) ?
    C27 C22 C21 . . 121.08(18) ?
    C22 C23 C24 . . 121.7(2) ?
    C22 C23 H23A . . 119.2 ?
    C24 C23 H23A . . 119.2 ?
    C25 C24 C23 . . 118.4(2) ?
    C25 C24 C28 . . 121.1(2) ?
    C23 C24 C28 . . 120.5(2) ?
    C26 C25 C24 . . 120.80(19) ?
    C26 C25 H25A . . 119.6 ?
    C24 C25 H25A . . 119.6 ?
    C25 C26 C27 . . 119.9(2) ?
    C25 C26 H26A . . 120.1 ?
    C27 C26 H26A . . 120.1 ?
    C26 C27 C22 . . 120.7(2) ?
    C26 C27 H27A . . 119.7 ?
    C22 C27 H27A . . 119.7 ?
    C24 C28 H28A . . 109.5 ?
    C24 C28 H28B . . 109.5 ?
    H28A C28 H28B . . 109.5 ?
    C24 C28 H28C . . 109.5 ?
    H28A C28 H28C . . 109.5 ?
    H28B C28 H28C . . 109.5 ?
loop_
    _geom_torsion_atom_site_label_1
    _geom_torsion_atom_site_label_2
    _geom_torsion_atom_site_label_3
    _geom_torsion_atom_site_label_4
    _geom_torsion_site_symmetry_1
    _geom_torsion_site_symmetry_2
    _geom_torsion_site_symmetry_3
    _geom_torsion_site_symmetry_4
    _geom_torsion
    _geom_torsion_publ_flag
    C10 C1 C2 C3 . . . . -58.3(2) ?
    C8 C1 C2 C3 . . . . 58.0(2) ?
    C11 C1 C2 C3 . . . . 179.39(18) ?
    C1 C2 C3 C4 . . . . 60.2(2) ?
    C1 C2 C3 C9 . . . . -60.2(3) ?
    C9 C3 C4 C5 . . . . 60.5(2) ?
    C2 C3 C4 C5 . . . . -60.0(2) ?
    C3 C4 C5 C6 . . . . -60.2(2) ?
    C3 C4 C5 C10 . . . . 60.6(2) ?
    C4 C5 C6 C7 . . . . 60.6(2) ?
    C10 C5 C6 C7 . . . . -60.4(2) ?
    C5 C6 C7 C9 . . . . -60.8(2) ?
    C5 C6 C7 C8 . . . . 59.5(2) ?
    C9 C7 C8 C1 . . . . 60.9(2) ?
    C6 C7 C8 C1 . . . . -59.1(2) ?
    C10 C1 C8 C7 . . . . 57.8(2) ?
    C2 C1 C8 C7 . . . . -58.3(2) ?
    C11 C1 C8 C7 . . . . 179.39(16) ?
    C4 C3 C9 C7 . . . . -60.3(2) ?
    C2 C3 C9 C7 . . . . 59.7(2) ?
    C6 C7 C9 C3 . . . . 60.1(2) ?
    C8 C7 C9 C3 . . . . -60.1(2) ?
    C6 C5 C10 C1 . . . . 60.3(2) ?
    C4 C5 C10 C1 . . . . -60.0(2) ?
    C2 C1 C10 C5 . . . . 57.5(2) ?
    C8 C1 C10 C5 . . . . -57.9(2) ?
    C11 C1 C10 C5 . . . . -179.40(17) ?
    C19 O1 C11 C12 . . . . 38.5(2) ?
    C19 O1 C11 C21 . . . . -83.3(2) ?
    C19 O1 C11 C1 . . . . 159.11(15) ?
    C10 C1 C11 O1 . . . . 172.14(15) ?
    C2 C1 C11 O1 . . . . -67.16(19) ?
    C8 C1 C11 O1 . . . . 52.08(19) ?
    C10 C1 C11 C12 . . . . -69.8(2) ?
    C2 C1 C11 C12 . . . . 50.9(2) ?
    C8 C1 C11 C12 . . . . 170.09(15) ?
    C10 C1 C11 C21 . . . . 55.1(2) ?
    C2 C1 C11 C21 . . . . 175.81(17) ?
    C8 C1 C11 C21 . . . . -64.9(2) ?
    O1 C11 C12 C13 . . . . -48.1(2) ?
    C21 C11 C12 C13 . . . . 72.7(2) ?
    C1 C11 C12 C13 . . . . -162.74(15) ?
    C11 C12 C13 C14 . . . . -148.46(17) ?
    C11 C12 C13 C18 . . . . 32.4(2) ?
    C18 C13 C14 C15 . . . . -0.3(3) ?
    C12 C13 C14 C15 . . . . -179.42(17) ?
    C13 C14 C15 C16 . . . . -0.3(3) ?
    C13 C14 C15 C20 . . . . 179.94(18) ?
    C14 C15 C16 C17 . . . . 0.4(3) ?
    C20 C15 C16 C17 . . . . -179.86(18) ?
    C15 C16 C17 C18 . . . . 0.1(3) ?
    C14 C13 C18 C17 . . . . 0.8(3) ?
    C12 C13 C18 C17 . . . . 179.98(17) ?
    C14 C13 C18 C19 . . . . 178.59(16) ?
    C12 C13 C18 C19 . . . . -2.3(3) ?
    C16 C17 C18 C13 . . . . -0.8(3) ?
    C16 C17 C18 C19 . . . . -178.54(17) ?
    C11 O1 C19 O2 . . . . 171.77(17) ?
    C11 O1 C19 C18 . . . . -9.5(3) ?
    C13 C18 C19 O2 . . . . 167.88(19) ?
    C17 C18 C19 O2 . . . . -14.3(3) ?
    C13 C18 C19 O1 . . . . -10.8(3) ?
    C17 C18 C19 O1 . . . . 166.98(17) ?
    O1 C11 C21 C22 . . . . 50.9(2) ?
    C12 C11 C21 C22 . . . . -69.7(2) ?
    C1 C11 C21 C22 . . . . 164.23(17) ?
    C11 C21 C22 C23 . . . . 98.7(2) ?
    C11 C21 C22 C27 . . . . -82.1(2) ?
    C27 C22 C23 C24 . . . . 2.1(3) ?
    C21 C22 C23 C24 . . . . -178.67(18) ?
    C22 C23 C24 C25 . . . . -0.8(3) ?
    C22 C23 C24 C28 . . . . 178.27(19) ?
    C23 C24 C25 C26 . . . . -1.0(3) ?
    C28 C24 C25 C26 . . . . 179.9(2) ?
    C24 C25 C26 C27 . . . . 1.5(3) ?
    C25 C26 C27 C22 . . . . -0.2(3) ?
    C23 C22 C27 C26 . . . . -1.5(3) ?
    C21 C22 C27 C26 . . . . 179.21(19) ?
loop_
    _geom_hbond_atom_site_label_D
    _geom_hbond_atom_site_label_H
    _geom_hbond_atom_site_label_A
    _geom_hbond_site_symmetry_A
    _geom_hbond_distance_DH
    _geom_hbond_distance_HA
    _geom_hbond_distance_DA
    _geom_hbond_angle_DHA
    C23 H23A O2 1_545 0.95 2.65 3.548(3) 157
    C12 H12B O2 1_545 0.99 2.28 3.206(2) 156
