# Supplementary material for: 3-(1-Adamant­yl)-6-methyl-3-(3-methyl­benz­yl)isochroman-1-one
Source: Acta Crystallogr Sect E Struct Rep Online. 2009 May 7;65(Pt 6):o1190. doi: 10.1107/S1600536809015888 (PMC2969547; doi:10.1107/S1600536809015888)
Supplement: Supplementary file 2 [file e-65-o1190-Isup2.hkl]

# 
# h,k,l, Fc-squared, Fo-squared, sigma(Fo-squared) and status flag 
# 
data_I
_shelx_title ' r in C2/c' 
_shelx_refln_list_code          4 
_shelx_F_calc_maximum      475.60 
_exptl_crystal_F_000      1728.00 
_reflns_d_resolution_high  0.8410 
 
loop_ 
 _symmetry_equiv_pos_as_xyz 
 'x, y, z' 
 '-x, y, -z+1/2' 
 'x+1/2, y+1/2, z' 
 '-x+1/2, y+1/2, -z+1/2' 
 '-x, -y, -z' 
 'x, -y, z-1/2' 
 '-x+1/2, -y+1/2, -z' 
 'x+1/2, -y+1/2, z-1/2' 
 
_cell_length_a    25.6911 
_cell_length_b     6.8474 
_cell_length_c    24.4651 
_cell_angle_alpha  90.000 
_cell_angle_beta   95.625 
_cell_angle_gamma  90.000 
 
_shelx_F_squared_multiplier     1.000 
 
loop_ 
 _refln_index_h 
 _refln_index_k 
 _refln_index_l 
 _refln_F_squared_calc 
 _refln_F_squared_meas 
 _refln_F_squared_sigma 
 _refln_observed_status 
   4   0   0   116986.47    98340.87    163.86 o 
   6   0   0       14.43       44.78      6.84 o 
   8   0   0    60727.20    57751.82    129.85 o 
  10   0   0     8511.49     7835.73     34.09 o 
  12   0   0     1111.87     1040.45     12.87 o 
  14   0   0     1122.78     1156.43     14.80 o 
  16   0   0     7348.92     7499.67     47.79 o 
  18   0   0       63.47       99.90     22.42 o 
  20   0   0    14009.13    13665.96    148.96 o 
  22   0   0      498.40      521.36     51.07 o 
  24   0   0     2382.53     2498.26     80.86 o 
  26   0   0       46.78      102.14     51.07 o 
  28   0   0     2382.32     2717.45     97.89 o 
  30   0   0      286.26      453.26     85.12 o 
   1   1   0    72998.38    60777.61     87.27 o 
   3   1   0    25427.69    25501.64    146.19 o 
   5   1   0     1113.21      910.16      8.47 o 
   7   1   0    54764.85    54382.77    272.26 o 
   9   1   0      305.66      233.95      6.95 o 
  11   1   0     1290.31     1124.70      7.49 o 
  13   1   0      306.03      343.47      8.05 o 
  15   1   0     4038.36     3919.35     24.04 o 
  17   1   0     1652.92     1613.15     21.96 o 
  19   1   0      217.63      223.88     20.19 o 
  21   1   0     8489.05     8644.65     68.17 o 
  23   1   0      838.76      907.76     64.90 o 
  25   1   0     1712.34     1841.38     56.39 o 
  27   1   0       64.81       79.05     41.20 o 
  29   1   0        7.11       43.48     48.75 o 
   0   2   0      303.99      440.45     10.05 o 
   2   2   0     2743.74     2209.48     10.14 o 
   4   2   0        4.26       44.61      4.88 o 
   6   2   0     1379.34     1343.78      8.39 o 
   8   2   0     2422.53     2523.84     17.24 o 
  10   2   0      529.82      503.85      9.59 o 
  12   2   0     1779.61     2081.53     22.84 o 
  14   2   0     7843.87     8821.29     66.96 o 
  16   2   0      789.51      986.15     15.36 o 
  18   2   0     2198.01     2405.99     28.07 o 
  20   2   0      117.88      109.03     19.43 o 
  22   2   0     2568.99     2689.08     57.44 o 
  24   2   0     2353.10     2468.10     58.68 o 
  26   2   0      219.23      169.76     43.46 o 
  28   2   0      204.70      239.81     53.40 o 
   1   3   0     7072.91     6871.21     32.26 o 
   3   3   0     2155.08     2004.17     10.87 o 
   5   3   0     1190.79     1129.49     11.61 o 
   7   3   0      290.52      254.19      5.67 o 
   9   3   0       55.57       55.54      9.59 o 
  11   3   0        7.99        0.00      7.00 o 
  13   3   0      292.22      282.60     13.04 o 
  15   3   0     1408.44     1534.46     17.85 o 
  17   3   0      162.03      123.43     17.50 o 
  19   3   0     1585.99     1740.62     26.60 o 
  21   3   0       11.44        0.00      9.10 o 
  23   3   0     1687.10     1841.73     29.45 o 
  25   3   0        4.99        0.00     33.38 o 
  27   3   0      337.45      318.80     55.67 o 
   0   4   0      733.50      566.72     12.93 o 
   2   4   0      687.22      706.88      9.42 o 
   4   4   0     5889.33     6701.79     21.39 o 
   6   4   0      904.35      890.33     15.53 o 
   8   4   0    10619.98    11213.04     48.07 o 
  10   4   0      112.69      136.89     14.51 o 
  12   4   0      291.76      243.86     16.28 o 
  14   4   0     2461.42     2293.32     37.43 o 
  16   4   0      700.25      668.38     37.91 o 
  18   4   0      124.13       93.45     22.72 o 
  20   4   0        6.26        0.00     20.10 o 
  22   4   0      221.20      205.72     31.06 o 
  24   4   0      560.07      658.30     38.59 o 
  26   4   0       14.99       39.49     47.40 o 
   1   5   0        0.04        0.00      8.55 o 
   3   5   0      333.23      266.43     15.38 o 
   5   5   0     1962.54     1998.26     28.70 o 
   7   5   0      228.12      227.24     21.00 o 
   9   5   0     1359.51     1493.18     28.04 o 
  11   5   0      111.68        4.79     23.20 o 
  13   5   0        3.22        0.00     20.27 o 
  15   5   0      189.93      171.95     33.01 o 
  17   5   0        6.06        0.00     15.68 o 
  19   5   0       10.49        0.00     25.91 o 
  21   5   0       31.35        1.01     14.44 o 
  23   5   0        3.80        1.15     17.71 o 
   0   6   0      341.61      297.55     27.83 o 
   2   6   0       62.80        4.53      9.49 o 
   4   6   0      564.62      556.83     26.30 o 
   6   6   0        0.40        0.00     16.46 o 
   8   6   0      603.06      644.48     34.02 o 
  10   6   0      157.63       79.01     30.56 o 
  12   6   0        0.09        0.00     21.69 o 
  14   6   0      251.45      249.42     33.97 o 
  16   6   0       19.90        0.00     17.56 o 
  18   6   0      267.80      246.18     39.54 o 
  20   6   0      391.19      484.71     50.03 o 
   1   7   0       52.36       39.80     37.99 o 
   3   7   0       10.22        0.00     19.82 o 
   5   7   0       19.17        0.00     17.23 o 
   7   7   0        5.66        0.00     18.70 o 
   9   7   0      134.95      167.40     34.10 o 
  11   7   0        5.95        0.00     29.88 o 
  13   7   0      156.82      143.58     43.38 o 
  15   7   0       43.36       35.64     44.70 o 
   0   8   0      166.83      210.67     82.99 o 
   2   8   0        5.96       15.11     51.90 o 
   4   8   0      107.17      123.55     44.99 o 
 -29   1   1      356.34      334.45     50.39 o 
 -27   1   1       35.59       42.81     38.35 o 
 -25   1   1       70.11       78.03     40.29 o 
 -23   1   1      505.49      466.69     42.71 o 
 -21   1   1     4353.11     4702.55    157.47 o 
 -19   1   1     1696.28     1553.59     26.38 o 
 -17   1   1     2694.46     2679.63     25.54 o 
 -15   1   1       70.28       48.20      8.39 o 
 -13   1   1     4346.58     4157.37     22.41 o 
 -11   1   1     1964.81     1877.01     12.56 o 
  -9   1   1     1315.78     1506.04     10.21 o 
  -7   1   1    45019.70    46268.55    184.27 o 
  -5   1   1    14503.42    14577.02     48.76 o 
  -3   1   1     3736.48     3416.71     13.17 o 
  -1   1   1    74489.38    64035.65    138.32 o 
   1   1   1     8728.52     6920.87    133.65 o 
   3   1   1    19159.55    20222.79     58.57 o 
   5   1   1    13019.86    12415.56     37.98 o 
   7   1   1    99095.67    99971.70    483.69 o 
   9   1   1       43.88        9.67      3.02 o 
  11   1   1     1916.42     1655.64      9.38 o 
  13   1   1     3764.41     3981.09     23.39 o 
  15   1   1     7579.24     7901.94     33.35 o 
  17   1   1     5661.40     5672.48     34.46 o 
  19   1   1     1640.33     1740.45     22.47 o 
  21   1   1     2673.75     3076.06     72.47 o 
  23   1   1      152.29      133.93     32.33 o 
  25   1   1      101.40       86.70     35.34 o 
  27   1   1        9.01       15.31     45.73 o 
  29   1   1      270.96      335.70     71.29 o 
 -28   2   1       12.17        0.00     37.53 o 
 -26   2   1       51.67        0.00     46.82 o 
 -24   2   1       43.05       37.04     35.15 o 
 -22   2   1       72.48       88.86     30.60 o 
 -20   2   1     4496.41     4697.10     36.06 o 
 -18   2   1      617.16      598.87     19.14 o 
 -16   2   1      797.83      821.24     14.49 o 
 -14   2   1     1926.22     2048.95     15.85 o 
 -12   2   1     6116.95     6501.57     24.40 o 
 -10   2   1      154.89      155.36      7.75 o 
  -8   2   1     5729.24     5856.23     20.98 o 
  -6   2   1       85.62       56.31      4.44 o 
  -4   2   1     4117.09     4091.15     20.10 o 
  -2   2   1      707.15      998.26      8.93 o 
   0   2   1     3572.19     3361.63     18.49 o 
   2   2   1     1442.07     1143.47     11.68 o 
   4   2   1     1906.06     2029.02      9.95 o 
   6   2   1        5.26        7.48      2.84 o 
   8   2   1     2470.67     2245.81     19.89 o 
  10   2   1      942.55      796.80     15.75 o 
  12   2   1     1033.19     1157.77     12.63 o 
  14   2   1     2476.00     2304.46     23.73 o 
  16   2   1      479.24      522.98     13.81 o 
  18   2   1       37.53       22.99     12.27 o 
  20   2   1     1311.41     1362.69     24.11 o 
  22   2   1      139.85      110.02     23.89 o 
  24   2   1     1155.94     1079.91     46.57 o 
  26   2   1       19.24        0.00     41.41 o 
  28   2   1       83.24       94.32     46.57 o 
 -27   3   1      294.60      253.14     58.63 o 
 -25   3   1      102.46      177.07     48.75 o 
 -23   3   1       93.68      111.20     24.62 o 
 -21   3   1      534.51      579.05     24.68 o 
 -19   3   1     1420.70     1354.94     22.33 o 
 -17   3   1       98.01      100.88     15.85 o 
 -15   3   1      562.11      549.26     15.21 o 
 -13   3   1      845.60      881.89     14.99 o 
 -11   3   1      393.88      347.96     10.82 o 
  -9   3   1        0.10        0.00      5.96 o 
  -7   3   1      697.43      707.29      9.52 o 
  -5   3   1     4999.09     4961.96     17.53 o 
  -3   3   1     1268.17     1696.12     12.48 o 
  -1   3   1      913.93      752.19      9.52 o 
   1   3   1     8727.42     9089.43     27.31 o 
   3   3   1     2024.03     2051.29     12.81 o 
   5   3   1      384.76      319.31      7.12 o 
   7   3   1       54.49      113.99      7.21 o 
   9   3   1     3747.31     4166.37     31.39 o 
  11   3   1      292.44      180.12     11.80 o 
  13   3   1     1203.84     1249.69     19.09 o 
  15   3   1       52.99       44.29     12.86 o 
  17   3   1      212.74      199.25     15.52 o 
  19   3   1       12.89        0.00     10.79 o 
  21   3   1     1083.47     1098.68     24.78 o 
  23   3   1       23.59       30.77     17.18 o 
  25   3   1      388.20      428.12     43.68 o 
  27   3   1       94.26      102.82     69.58 o 
 -26   4   1      324.94      318.69     52.05 o 
 -24   4   1      259.91      211.07     34.26 o 
 -22   4   1      526.97      556.31     35.20 o 
 -20   4   1      335.53      330.22     26.00 o 
 -18   4   1     2204.89     2311.18     30.62 o 
 -16   4   1     1225.06     1317.76     35.29 o 
 -14   4   1      763.32      718.10     28.85 o 
 -12   4   1     2120.12     1996.73     31.03 o 
 -10   4   1       42.70        3.33     12.24 o 
  -8   4   1       27.24        4.58      7.88 o 
  -6   4   1        7.04        0.00      2.40 o 
  -4   4   1      161.83      253.40      9.84 o 
  -2   4   1     5594.23     6230.48     23.21 o 
   0   4   1        0.37        0.00      4.31 o 
   2   4   1     5517.78     6525.56     23.04 o 
   4   4   1      340.33      347.47      9.70 o 
   6   4   1      879.11      847.66     11.49 o 
   8   4   1     5912.26     6535.06     34.93 o 
  10   4   1        0.01        0.00     12.23 o 
  12   4   1     2007.88     1870.93     31.30 o 
  14   4   1       15.20       14.81     17.92 o 
  16   4   1      133.55       90.28     32.65 o 
  18   4   1      559.54      588.53     23.87 o 
  20   4   1        0.00        0.00     13.40 o 
  22   4   1      188.86      218.73     32.02 o 
  24   4   1      686.47      763.26     37.66 o 
  26   4   1      248.75      238.50     37.50 o 
 -23   5   1        9.80        0.00     23.53 o 
 -21   5   1       12.91        0.00     14.49 o 
 -19   5   1      425.23      424.28     35.99 o 
 -17   5   1     1105.02     1154.01     31.76 o 
 -15   5   1     1476.66     1537.69     30.91 o 
 -13   5   1     4207.25     4625.00     41.53 o 
 -11   5   1     2807.78     3159.26     33.63 o 
  -9   5   1     1498.67     1604.22     25.84 o 
  -7   5   1      100.85       96.18     18.38 o 
  -5   5   1     2615.97     2723.99     26.23 o 
  -3   5   1      457.78      414.01     13.24 o 
  -1   5   1      584.57      649.18     13.27 o 
   1   5   1       16.44        2.83      5.45 o 
   3   5   1        9.26        0.00      7.98 o 
   5   5   1      400.82      331.99     19.65 o 
   7   5   1      943.84      998.01     24.52 o 
   9   5   1       98.47       34.04     25.54 o 
  11   5   1     2063.63     2121.35     32.03 o 
  13   5   1      248.43      134.79     30.62 o 
  15   5   1       91.78       54.08     27.66 o 
  17   5   1     3210.26     3452.26     51.64 o 
  19   5   1      874.12      909.34     33.63 o 
  21   5   1      241.30      242.87     36.71 o 
  23   5   1      138.24      133.01     42.28 o 
 -20   6   1       25.47       11.65     31.90 o 
 -18   6   1       20.28        0.00      8.10 o 
 -16   6   1      127.08       82.77     34.46 o 
 -14   6   1      179.55      119.61     36.71 o 
 -12   6   1      483.84      462.42     28.41 o 
 -10   6   1      702.75      684.10     28.81 o 
  -8   6   1       26.44        0.00     15.05 o 
  -6   6   1      715.17      631.12     25.83 o 
  -4   6   1       40.44        0.00      7.45 o 
  -2   6   1      259.85      195.00     23.06 o 
   0   6   1       43.35        0.00      6.84 o 
   2   6   1      353.77      345.58     24.72 o 
   4   6   1       41.93        0.00      7.64 o 
   6   6   1      110.57        0.00     13.84 o 
   8   6   1      439.56      404.16     26.85 o 
  10   6   1        1.88        0.00     16.73 o 
  12   6   1      139.42       95.40     32.37 o 
  14   6   1      280.71      227.89     34.50 o 
  16   6   1       39.37        0.00     20.66 o 
  18   6   1       62.29        0.00     10.46 o 
  20   6   1        2.53        0.00     37.18 o 
 -15   7   1      756.62      846.26     49.55 o 
 -13   7   1      278.83      295.11     50.16 o 
 -11   7   1        0.00        0.00     31.16 o 
  -9   7   1       16.97        0.00     22.12 o 
  -7   7   1      671.58      669.62     32.81 o 
  -5   7   1      387.58      307.84     33.42 o 
  -3   7   1      218.97      112.18     32.53 o 
  -1   7   1      412.16      360.74     38.46 o 
   1   7   1        0.79        0.00     26.04 o 
   3   7   1       28.15        0.00     20.39 o 
   5   7   1       60.85        0.00     20.63 o 
   7   7   1      207.72      111.57     35.17 o 
   9   7   1      204.84      192.87     35.06 o 
  11   7   1      616.95      690.67     46.08 o 
  13   7   1      103.08      133.97     44.25 o 
  15   7   1       19.29        0.00     15.97 o 
  -4   8   1        0.42        0.00     23.91 o 
  -2   8   1      103.46      139.20     57.92 o 
   0   8   1        1.71       19.53     51.09 o 
   2   8   1      374.95      336.28     60.19 o 
   4   8   1        0.85        0.00     29.74 o 
 -30   0   2       47.98      165.98     74.48 o 
 -28   0   2     1818.41     1917.32     85.12 o 
 -26   0   2       11.44       44.69     48.94 o 
 -24   0   2       62.99       55.33     48.94 o 
 -22   0   2      375.71      346.86     53.20 o 
 -20   0   2       16.86       25.54     36.18 o 
 -18   0   2      411.91      400.06     38.30 o 
 -16   0   2        0.02        0.00      2.15 o 
 -14   0   2      228.64      189.43     10.91 o 
 -12   0   2      895.92      836.79     11.27 o 
 -10   0   2     3769.03     3705.84     15.82 o 
  -8   0   2     3672.45     3914.94     24.18 o 
  -6   0   2    55590.93    54100.82    160.33 o 
  -4   0   2     1092.28     1182.59     15.75 o 
   4   0   2    11913.81    10657.72     28.02 o 
   6   0   2   226197.97   211733.78    962.93 o 
   8   0   2     8548.21     8581.20     34.36 o 
  10   0   2     2835.00     2883.90     32.18 o 
  12   0   2     9568.25     9366.03     34.66 o 
  14   0   2     2579.34     2619.99     21.13 o 
  16   0   2      247.28      354.62     13.37 o 
  18   0   2     7441.91     7348.95    138.32 o 
  20   0   2       42.51       39.57     23.93 o 
  22   0   2     1788.47     1723.15     43.91 o 
  24   0   2      835.22      836.30     63.84 o 
  26   0   2      769.82      649.04     70.22 o 
  28   0   2       10.07       44.69     61.71 o 
  30   0   2      206.06      212.80     89.38 o 
 -29   1   2       61.81       41.54     51.51 o 
 -27   1   2       14.87        3.74     28.73 o 
 -25   1   2      633.27      642.65     44.37 o 
 -23   1   2      195.79      193.35     34.22 o 
 -21   1   2      986.23      976.66     40.63 o 
 -19   1   2     3222.07     3288.34     34.51 o 
 -17   1   2     4971.36     4976.80     43.70 o 
 -15   1   2     9487.79     9343.96     47.29 o 
 -13   1   2     3900.39     3688.68     18.11 o 
 -11   1   2      622.59      596.22      9.00 o 
  -9   1   2      921.75      894.70      9.37 o 
  -7   1   2     6332.24     6252.14     53.39 o 
  -5   1   2    19337.09    18743.08    117.93 o 
  -3   1   2    11854.02    11426.78     40.21 o 
  -1   1   2     1210.97     1423.87      9.75 o 
   1   1   2     7067.59     6180.43     19.71 o 
   3   1   2     1629.81     1843.59      8.82 o 
   5   1   2    16882.23    16849.11     30.31 o 
   7   1   2     3981.30     4359.28     29.89 o 
   9   1   2     3044.86     3085.84     11.83 o 
  11   1   2     3262.20     3073.58     12.93 o 
  13   1   2     9805.93     9577.83     33.67 o 
  15   1   2      133.29      178.49     12.25 o 
  17   1   2       27.80        9.36      7.01 o 
  19   1   2     2383.94     2251.53     22.64 o 
  21   1   2       78.14       88.90     23.08 o 
  23   1   2      515.54      450.78     31.63 o 
  25   1   2        2.76        2.09     40.78 o 
  27   1   2      332.50      278.55     55.61 o 
  29   1   2      226.10      249.61     54.11 o 
 -28   2   2      243.50      256.74     71.29 o 
 -26   2   2       43.51       49.97     39.04 o 
 -24   2   2      145.44      164.15     33.83 o 
 -22   2   2        7.20        0.00     15.75 o 
 -20   2   2     1201.36     1236.75     23.80 o 
 -18   2   2     3210.48     3126.72     29.15 o 
 -16   2   2       20.49        3.85      6.91 o 
 -14   2   2     3979.97     3978.50     40.12 o 
 -12   2   2     5599.79     5855.27     21.42 o 
 -10   2   2     3983.02     4266.31     18.72 o 
  -8   2   2     1265.18     1383.58     15.51 o 
  -6   2   2      596.58      650.03      7.79 o 
  -4   2   2    10388.80    10696.47     20.92 o 
  -2   2   2     1394.63     1277.78     10.04 o 
   0   2   2    14968.33    15296.98     32.23 o 
   2   2   2      622.77      565.16      9.22 o 
   4   2   2      742.01      616.85      7.14 o 
   6   2   2     4432.69     4203.55     13.77 o 
   8   2   2     9069.17     9527.51     66.67 o 
  10   2   2       16.26       29.57      4.91 o 
  12   2   2      828.21      931.12     19.36 o 
  14   2   2     6762.10     7386.38     31.90 o 
  16   2   2     1952.01     2140.74     20.06 o 
  18   2   2        8.65        0.00     10.69 o 
  20   2   2       22.06        0.00      5.39 o 
  22   2   2       14.01        0.00     13.98 o 
  24   2   2       40.22        0.00     13.44 o 
  26   2   2       33.34       43.24     47.24 o 
  28   2   2      185.36      248.11     50.90 o 
 -27   3   2      292.46      324.77     59.31 o 
 -25   3   2     1872.41     1998.94     57.92 o 
 -23   3   2       50.16       49.81     28.91 o 
 -21   3   2       19.13        2.89      8.61 o 
 -19   3   2     2147.36     2318.24     26.24 o 
 -17   3   2      280.09      292.87     17.24 o 
 -15   3   2      415.65      365.63     13.89 o 
 -13   3   2      416.67      351.87     11.32 o 
 -11   3   2      123.29      142.18     10.57 o 
  -9   3   2      769.10      736.84     15.32 o 
  -7   3   2      540.86      708.16      8.10 o 
  -5   3   2      555.25      494.11      7.94 o 
  -3   3   2     9099.88     9845.69     27.83 o 
  -1   3   2       63.52       95.85      7.97 o 
   1   3   2     7606.34     7525.91     35.08 o 
   3   3   2     1346.39     1056.35      9.69 o 
   5   3   2     1058.06      946.52     14.63 o 
   7   3   2      632.57      867.50     12.42 o 
   9   3   2      582.41      785.70     12.51 o 
  11   3   2     2937.11     2961.01     24.03 o 
  13   3   2      528.23      519.04     15.87 o 
  15   3   2       40.14       33.21     13.09 o 
  17   3   2      671.60      643.82     17.41 o 
  19   3   2       16.14        0.00      7.92 o 
  21   3   2        1.08        7.79     18.11 o 
  23   3   2       51.72        8.86     14.43 o 
  25   3   2       61.64       55.08     34.80 o 
  27   3   2       64.59      103.76     47.38 o 
 -26   4   2       15.15        0.00     45.86 o 
 -24   4   2      317.91      224.37     44.24 o 
 -22   4   2       71.94       80.71     29.29 o 
 -20   4   2      841.52      969.53     30.65 o 
 -18   4   2     1437.38     1650.11     27.53 o 
 -16   4   2      511.56      542.95     21.28 o 
 -14   4   2      193.36      186.83     20.70 o 
 -12   4   2       20.67        0.00      7.49 o 
 -10   4   2      651.97      676.81     14.49 o 
  -8   4   2      476.44      481.08     13.36 o 
  -6   4   2     1580.84     1673.13     19.38 o 
  -4   4   2     2030.75     2079.10     14.82 o 
  -2   4   2     7588.45     8560.57     28.64 o 
   0   4   2       15.66       26.95     10.76 o 
   2   4   2      984.50     1246.66     13.55 o 
   4   4   2       63.65       34.58      8.72 o 
   6   4   2      172.32      142.24     10.59 o 
   8   4   2      813.67      751.50     15.96 o 
  10   4   2     8592.70     8874.94     41.04 o 
  12   4   2      219.75      216.04     18.34 o 
  14   4   2     9102.02     9408.87     70.10 o 
  16   4   2      666.10      705.34     27.61 o 
  18   4   2      662.46      656.70     23.04 o 
  20   4   2      862.37      874.05     28.44 o 
  22   4   2      381.62      394.79     32.74 o 
  24   4   2      396.20      497.15     38.68 o 
  26   4   2        0.79        0.00     11.53 o 
 -23   5   2      201.27      199.52     41.18 o 
 -21   5   2        4.94        0.00      5.82 o 
 -19   5   2      394.71      299.57     35.28 o 
 -17   5   2      431.44      364.54     31.35 o 
 -15   5   2        0.01        0.00     21.10 o 
 -13   5   2      509.36      632.25     23.26 o 
 -11   5   2     2850.45     2986.81     32.85 o 
  -9   5   2        6.25       55.03     18.06 o 
  -7   5   2     4634.59     4677.91     32.47 o 
  -5   5   2       36.94       87.47     13.45 o 
  -3   5   2     2273.94     2322.05     24.14 o 
  -1   5   2       86.92       38.70     11.60 o 
   1   5   2        2.31        0.00      3.56 o 
   3   5   2      224.78      190.93     13.13 o 
   5   5   2       11.16        0.00      6.98 o 
   7   5   2      750.62      631.56     23.79 o 
   9   5   2      838.85      935.10     30.10 o 
  11   5   2        0.42        0.00     25.49 o 
  13   5   2     1921.16     1742.24     71.87 o 
  15   5   2      462.03      464.83     26.08 o 
  17   5   2     1150.68     1173.86     45.19 o 
  19   5   2       56.51       73.23     32.83 o 
  21   5   2       28.98       16.92     24.21 o 
  23   5   2       15.65        0.00     29.24 o 
 -20   6   2      229.88      216.97     49.27 o 
 -18   6   2        9.62        0.00     39.33 o 
 -16   6   2      248.93      197.96     35.06 o 
 -14   6   2        1.63        0.00     24.56 o 
 -12   6   2       18.14        0.00     10.32 o 
 -10   6   2      387.89      385.98     30.56 o 
  -8   6   2      525.34      440.00     28.22 o 
  -6   6   2      417.61      469.78     27.48 o 
  -4   6   2      328.65      262.12     26.27 o 
  -2   6   2      150.13      128.08     18.61 o 
   0   6   2      250.86      192.62     16.27 o 
   2   6   2      240.71      279.88     27.54 o 
   4   6   2      591.98      634.97     25.67 o 
   6   6   2       85.46       32.96     15.80 o 
   8   6   2      211.16      137.81     27.11 o 
  10   6   2      445.44      455.49     30.13 o 
  12   6   2      120.55       78.61     33.56 o 
  14   6   2       49.65        1.40     14.74 o 
  16   6   2       20.54        0.00     28.10 o 
  18   6   2       16.79        0.20      7.93 o 
  20   6   2       62.84       76.59     51.21 o 
 -15   7   2        8.26        0.00     33.61 o 
 -13   7   2       29.51        0.00     41.52 o 
 -11   7   2      210.18      170.73     37.37 o 
  -9   7   2      217.12      168.32     35.05 o 
  -7   7   2       87.06       49.07     29.92 o 
  -5   7   2        5.45        0.00     19.98 o 
  -3   7   2       37.38        0.69      6.10 o 
  -1   7   2       10.42        0.00     21.90 o 
   1   7   2      147.58      122.09     36.80 o 
   3   7   2      116.02       94.05     30.13 o 
   5   7   2       67.51        4.06     11.41 o 
   7   7   2        4.55        0.00     20.38 o 
   9   7   2       13.02        0.00     16.29 o 
  11   7   2      187.35      167.94     40.59 o 
  13   7   2        9.96        0.00     27.60 o 
  15   7   2      117.50       85.06     42.29 o 
  -4   8   2      112.31       90.29     37.56 o 
  -2   8   2       19.93       24.81     39.37 o 
   0   8   2      202.72      231.76     59.42 o 
   2   8   2      141.54      187.15     43.85 o 
   4   8   2       35.71        8.66     38.46 o 
 -29   1   3        6.93       11.58     63.02 o 
 -27   1   3      167.01      136.24     42.39 o 
 -25   1   3        0.28        0.00     17.02 o 
 -23   1   3       22.41       37.05     34.05 o 
 -21   1   3     2999.42     3060.64    107.46 o 
 -19   1   3       25.99        0.00     14.73 o 
 -17   1   3       33.40       16.66     13.27 o 
 -15   1   3      341.01      355.10      9.85 o 
 -13   1   3     5420.04     5613.22     45.34 o 
 -11   1   3    17617.26    17101.48    240.08 o 
  -9   1   3       54.09       28.64      6.84 o 
  -7   1   3    11162.99    11574.90     71.08 o 
  -5   1   3        0.08        0.00      2.83 o 
  -3   1   3     2247.35     2448.19     20.35 o 
  -1   1   3    59224.08    55480.70    186.28 o 
   1   1   3     2274.96     2795.91     10.10 o 
   3   1   3    10048.20    10769.76     40.21 o 
   5   1   3    24222.29    24908.47     44.54 o 
   7   1   3    13329.79    13153.77     48.41 o 
   9   1   3     5417.69     5752.98     34.17 o 
  11   1   3      263.49      285.20     10.99 o 
  13   1   3     4382.21     4197.91     20.54 o 
  15   1   3     3925.54     4280.45     26.31 o 
  17   1   3       68.80       51.37     12.28 o 
  19   1   3      130.88      122.10     14.77 o 
  21   1   3      769.56      763.16     24.52 o 
  23   1   3       31.69       49.73     24.38 o 
  25   1   3      179.51      172.01     39.35 o 
  27   1   3      476.26      497.50     56.41 o 
  29   1   3       10.57        0.00     35.74 o 
 -28   2   3        2.97        0.00     54.32 o 
 -26   2   3     1595.32     1769.29     55.67 o 
 -24   2   3       59.11       94.44     33.83 o 
 -22   2   3     2833.91     2814.62     57.92 o 
 -20   2   3      464.38      422.33     23.95 o 
 -18   2   3      834.90      729.69     22.45 o 
 -16   2   3       56.50       62.98     11.58 o 
 -14   2   3      994.86      883.43     23.14 o 
 -12   2   3      582.27      532.55     13.35 o 
 -10   2   3      103.98      105.24      9.45 o 
  -8   2   3     7978.32     8329.07     58.69 o 
  -6   2   3      441.54      488.57      6.00 o 
  -4   2   3     7559.47     6967.66     25.61 o 
  -2   2   3      468.76      401.41      6.96 o 
   0   2   3    14448.83    14945.79     36.56 o 
   2   2   3      476.88      471.08      7.59 o 
   4   2   3     2488.24     2131.80     11.22 o 
   6   2   3      868.60      801.94      7.90 o 
   8   2   3      652.50      557.08      7.37 o 
  10   2   3       58.02       42.60      6.05 o 
  12   2   3      206.18      215.31     10.11 o 
  14   2   3      553.16      533.51     12.71 o 
  16   2   3       19.88        1.79      6.35 o 
  18   2   3       66.00       82.95     14.68 o 
  20   2   3      151.48       78.46     17.48 o 
  22   2   3      587.66      637.88     27.63 o 
  24   2   3      215.88      215.83     30.67 o 
  26   2   3       21.57       30.26     40.54 o 
  28   2   3        1.28        0.00     42.41 o 
 -27   3   3      669.61      846.65     60.82 o 
 -25   3   3     1424.48     1294.72     56.41 o 
 -23   3   3      347.29      340.01     29.72 o 
 -21   3   3     1076.72     1087.41     27.76 o 
 -19   3   3     1308.79     1281.25     20.85 o 
 -17   3   3       50.48       14.12      8.26 o 
 -15   3   3      420.84      392.20     12.49 o 
 -13   3   3      338.37      402.20     11.28 o 
 -11   3   3      347.44      332.94     11.02 o 
  -9   3   3      381.19      266.39     11.86 o 
  -7   3   3     2058.03     2050.52     12.84 o 
  -5   3   3     3607.63     3563.60     15.89 o 
  -3   3   3     6037.71     6143.82     21.49 o 
  -1   3   3    13111.29    13590.43     69.44 o 
   1   3   3     9204.38     9817.38     33.21 o 
   3   3   3     2241.63     2828.94     19.49 o 
   5   3   3     3684.07     4386.44     19.31 o 
   7   3   3      237.53      282.36      8.79 o 
   9   3   3      726.48      845.52     13.85 o 
  11   3   3      617.08      626.03     13.43 o 
  13   3   3     1722.48     1840.11     20.73 o 
  15   3   3       23.31       36.89     13.78 o 
  17   3   3      230.10      216.48     18.48 o 
  19   3   3       39.52       22.30      9.26 o 
  21   3   3       37.50       21.26     21.33 o 
  23   3   3      249.21      250.84     29.54 o 
  25   3   3        1.24        0.00     25.54 o 
  27   3   3       80.62       53.20     70.22 o 
 -26   4   3      369.22      439.01     59.42 o 
 -24   4   3      281.21      266.27     45.09 o 
 -22   4   3        0.64        0.00     22.82 o 
 -20   4   3       43.55       65.14     22.64 o 
 -18   4   3      908.47      905.14     25.81 o 
 -16   4   3     1728.54     1738.02     28.47 o 
 -14   4   3      431.88      388.06     16.41 o 
 -12   4   3       38.34       24.55     10.56 o 
 -10   4   3      504.25      567.00     14.71 o 
  -8   4   3     1348.09     1060.20     19.16 o 
  -6   4   3      747.38      585.99     11.17 o 
  -4   4   3     1676.12     1658.40     14.19 o 
  -2   4   3     6359.91     6721.91     28.00 o 
   0   4   3     4988.60     5593.08     39.23 o 
   2   4   3     2548.60     3125.94     20.33 o 
   4   4   3     1611.68     1899.20     16.58 o 
   6   4   3      362.57      363.07     10.97 o 
   8   4   3      791.69      871.31     16.16 o 
  10   4   3     1086.20     1256.66     19.07 o 
  12   4   3      174.90      250.63     17.91 o 
  14   4   3      726.79      946.31     27.94 o 
  16   4   3       87.35       96.05     17.53 o 
  18   4   3      222.97      204.89     25.67 o 
  20   4   3      677.07      684.91     29.72 o 
  22   4   3      508.32      450.61     37.81 o 
  24   4   3     1178.98     1325.89     39.98 o 
 -23   5   3        8.78        0.00     47.09 o 
 -21   5   3        0.00        0.00     21.07 o 
 -19   5   3       89.76        6.79     27.76 o 
 -17   5   3     1101.18     1012.95     50.44 o 
 -15   5   3       35.11        5.35     17.55 o 
 -13   5   3     3498.40     3723.15     35.91 o 
 -11   5   3     1361.81     1448.96     23.29 o 
  -9   5   3     4970.59     5282.12     35.19 o 
  -7   5   3     2635.34     2690.15     26.94 o 
  -5   5   3     2907.37     3070.93     24.62 o 
  -3   5   3     2985.56     3160.63     24.14 o 
  -1   5   3       68.81       77.34     13.02 o 
   1   5   3        9.53        0.88      3.14 o 
   3   5   3      147.83       95.24     15.22 o 
   5   5   3        1.34        0.00      9.77 o 
   7   5   3      491.54      518.69     25.70 o 
   9   5   3      332.67      282.73     32.10 o 
  11   5   3       19.04        0.00     17.23 o 
  13   5   3     1347.50     1266.49     29.55 o 
  15   5   3       10.00       14.44     20.90 o 
  17   5   3       62.68       33.33     16.35 o 
  19   5   3      381.03      336.48     39.68 o 
  21   5   3       33.46        0.00     17.80 o 
  23   5   3      957.46      966.96     46.61 o 
 -20   6   3        0.63        0.00     34.45 o 
 -18   6   3       32.92        0.00     42.08 o 
 -16   6   3       90.00        0.00     24.55 o 
 -14   6   3       21.21        0.00     22.75 o 
 -12   6   3      600.27      647.77     31.49 o 
 -10   6   3      265.41      210.17     27.54 o 
  -8   6   3     1279.78     1229.09     25.72 o 
  -6   6   3     1584.04     1847.57     27.31 o 
  -4   6   3      411.64      383.75     21.92 o 
  -2   6   3     1268.10     1263.72     20.97 o 
   0   6   3       40.04        2.78      8.21 o 
   2   6   3      550.93      558.78     20.70 o 
   4   6   3      355.51      372.78     26.41 o 
   6   6   3        1.25        0.00     15.14 o 
   8   6   3       21.24        0.00     17.60 o 
  10   6   3       52.37        8.05     12.11 o 
  12   6   3      572.42      623.71     32.98 o 
  14   6   3        2.74        0.00     13.29 o 
  16   6   3        6.73        0.00     15.71 o 
  18   6   3       12.35       22.76     42.52 o 
  20   6   3      138.28      110.30     49.48 o 
 -15   7   3        1.41        0.00     33.15 o 
 -13   7   3      394.09      411.00     50.05 o 
 -11   7   3      290.80      210.74     36.55 o 
  -9   7   3       83.09       53.98     33.70 o 
  -7   7   3      806.73      883.58     35.77 o 
  -5   7   3      184.64      104.98     31.18 o 
  -3   7   3      379.42      355.48     31.24 o 
  -1   7   3      247.90      222.74     27.64 o 
   1   7   3        4.37        0.00     24.44 o 
   3   7   3       15.96       14.32     22.85 o 
   5   7   3      119.68       37.05     17.83 o 
   7   7   3       18.46        0.00     12.57 o 
   9   7   3        0.25        0.00     11.67 o 
  11   7   3      228.58      266.06     41.55 o 
  13   7   3        1.33        0.00     24.79 o 
  -4   8   3        1.17        0.00      9.85 o 
  -2   8   3        2.30        0.00     29.58 o 
   0   8   3       17.77       47.37     51.90 o 
   2   8   3        0.27        2.29     33.70 o 
   4   8   3      219.79      286.66     40.00 o 
 -30   0   4      330.37      327.71     76.61 o 
 -28   0   4      865.30      921.42     68.10 o 
 -26   0   4       18.83        0.00     34.05 o 
 -24   0   4       88.34       59.58     57.46 o 
 -22   0   4      535.56      451.13     53.20 o 
 -20   0   4      698.03      715.01     48.94 o 
 -18   0   4      702.31      634.14     42.56 o 
 -16   0   4      533.18      492.83     16.66 o 
 -14   0   4       34.94       23.45      9.08 o 
 -12   0   4      152.58       81.78      8.54 o 
 -10   0   4      175.84      210.85      7.38 o 
  -8   0   4      221.60      442.14      9.23 o 
  -6   0   4     2451.81     3153.20     16.80 o 
  -4   0   4    44861.98    47404.49    150.59 o 
  -2   0   4    13219.00    14680.49     35.94 o 
   0   0   4    21710.90    21427.35    132.27 o 
   2   0   4     5466.69     5370.60     21.28 o 
   4   0   4    23163.23    24241.12     42.75 o 
   6   0   4   156213.70   146739.19    341.83 o 
   8   0   4    32135.04    35454.09     95.44 o 
  10   0   4    18226.04    19375.48     49.94 o 
  12   0   4    28392.71    29378.37     71.16 o 
  14   0   4      961.37     1066.92     14.10 o 
  16   0   4      316.70      384.51     13.81 o 
  18   0   4       56.50       77.51     24.79 o 
  20   0   4      356.89      335.06     28.63 o 
  22   0   4       86.91       57.46     28.59 o 
  24   0   4     1280.70     1325.74     65.97 o 
  26   0   4     1373.14     1657.71     76.61 o 
  28   0   4      479.38      532.00     85.12 o 
 -29   1   4      333.61      290.77     54.78 o 
 -27   1   4       17.61        5.61     49.29 o 
 -25   1   4        0.08        0.00     38.30 o 
 -23   1   4      792.65      786.13     39.85 o 
 -21   1   4      719.88      717.19     37.62 o 
 -19   1   4      225.92      222.43     24.34 o 
 -17   1   4        0.26        0.00      5.27 o 
 -15   1   4     3535.51     3835.36     21.33 o 
 -13   1   4     2601.20     2651.05     17.14 o 
 -11   1   4      397.11      341.90      8.61 o 
  -9   1   4    17933.23    17353.77     99.16 o 
  -7   1   4     8511.98     8077.27     37.82 o 
  -5   1   4    18411.12    18988.34     67.69 o 
  -3   1   4     1516.32     1254.72     11.26 o 
  -1   1   4    14666.48    13322.92     33.18 o 
   1   1   4      853.78      826.45     10.91 o 
   3   1   4       56.98       88.78      5.57 o 
   5   1   4    12300.69    12870.48     40.14 o 
   7   1   4     9803.13    10044.92     32.58 o 
   9   1   4    10467.62    10863.12     28.73 o 
  11   1   4    25105.11    25948.94     56.74 o 
  13   1   4      155.98      164.62      7.90 o 
  15   1   4      643.17      687.00     14.20 o 
  17   1   4      757.04      730.24     15.60 o 
  19   1   4     2909.91     2834.80     25.53 o 
  21   1   4      245.25      199.23     23.51 o 
  23   1   4        1.78        0.00     17.52 o 
  25   1   4        2.21        0.00     25.97 o 
  27   1   4      764.81      919.01     56.29 o 
  29   1   4       17.18        0.00     50.60 o 
 -28   2   4      192.30      179.98     49.66 o 
 -26   2   4      248.12      216.31     43.64 o 
 -24   2   4      262.02      269.40     43.64 o 
 -22   2   4     1174.33     1170.37     70.22 o 
 -20   2   4      137.41       92.11     24.15 o 
 -18   2   4      839.75      849.36     15.74 o 
 -16   2   4      634.92      724.39     13.80 o 
 -14   2   4     6343.18     6489.62     60.85 o 
 -12   2   4     1484.71     1456.72     14.27 o 
 -10   2   4     7150.61     8024.51     71.85 o 
  -8   2   4       12.74        7.63      5.45 o 
  -6   2   4     2244.66     1895.61     10.15 o 
  -4   2   4       36.39       25.22      5.98 o 
  -2   2   4     5061.85     4587.21     28.16 o 
   0   2   4     3895.89     3392.58     13.91 o 
   2   2   4     3115.94     3697.44     15.69 o 
   4   2   4       94.98       71.33      5.78 o 
   6   2   4      301.62      325.36      6.48 o 
   8   2   4    11718.48    12589.89     26.54 o 
  10   2   4     4541.81     5094.86     17.40 o 
  12   2   4      800.09      937.01     17.66 o 
  14   2   4      373.93      498.62     12.71 o 
  16   2   4      220.44      189.43     13.84 o 
  18   2   4      925.21      884.46     18.60 o 
  20   2   4     3045.84     3186.67     29.41 o 
  22   2   4        1.07        0.00     16.32 o 
  24   2   4       93.38       64.87     30.12 o 
  26   2   4      179.47      141.56     36.08 o 
  28   2   4       39.26       24.82     63.41 o 
 -27   3   4      363.67      429.32     59.42 o 
 -25   3   4     3040.63     3364.41     69.17 o 
 -23   3   4      685.01      716.81     32.65 o 
 -21   3   4      858.54      817.12     26.78 o 
 -19   3   4        2.24        0.00     16.88 o 
 -17   3   4      659.68      740.67     15.30 o 
 -15   3   4      294.51      233.60     12.85 o 
 -13   3   4     1014.76     1053.53     16.87 o 
 -11   3   4     1876.97     1835.88     24.48 o 
  -9   3   4     2484.71     2775.95     22.24 o 
  -7   3   4     2605.46     3032.39     15.70 o 
  -5   3   4    12201.33    13241.43     29.76 o 
  -3   3   4     1122.21     1328.37     24.51 o 
  -1   3   4     6165.11     7224.75     47.81 o 
   1   3   4     1885.72     2014.12     13.98 o 
   3   3   4     1455.88     1747.75     11.93 o 
   5   3   4     3133.50     3470.87     19.16 o 
   7   3   4      668.90      557.32     12.06 o 
   9   3   4     2773.76     3172.94     25.68 o 
  11   3   4        6.70        0.00      2.70 o 
  13   3   4      239.78      194.76     13.84 o 
  15   3   4       50.14       50.70     13.23 o 
  17   3   4        0.14        0.00     10.38 o 
  19   3   4      378.76      272.17     21.43 o 
  21   3   4        0.23        0.00      8.20 o 
  23   3   4      302.55      254.16     30.60 o 
  25   3   4        2.71        0.00     19.56 o 
  27   3   4       22.26        0.00     48.75 o 
 -26   4   4       11.52       31.72     55.43 o 
 -24   4   4     1744.35     1876.08     45.46 o 
 -22   4   4       54.42        0.00     11.84 o 
 -20   4   4      804.29      922.07     28.25 o 
 -18   4   4       21.16        4.64      7.18 o 
 -16   4   4     1126.37     1245.90     30.56 o 
 -14   4   4        5.43        0.00      8.88 o 
 -12   4   4     2566.16     2619.83     27.89 o 
 -10   4   4      279.54      276.26     15.92 o 
  -8   4   4     1950.42     1952.92     21.87 o 
  -6   4   4     2449.46     2599.51     17.80 o 
  -4   4   4     1565.38     1520.39     15.08 o 
  -2   4   4      183.05      213.60     10.32 o 
   0   4   4      398.30      404.52     11.29 o 
   2   4   4     1678.29     1694.64     15.92 o 
   4   4   4      384.90      250.80     10.20 o 
   6   4   4      324.57      266.99     10.84 o 
   8   4   4      113.58       52.61     13.89 o 
  10   4   4      255.51      293.50     18.07 o 
  12   4   4     2570.05     2677.01     35.27 o 
  14   4   4      927.58      956.23     31.21 o 
  16   4   4     4825.61     5383.75     43.31 o 
  18   4   4      185.89      166.07     26.06 o 
  20   4   4     1146.10     1329.45     57.59 o 
  22   4   4       85.81       62.80     34.24 o 
  24   4   4      240.72      268.88     38.88 o 
 -23   5   4      234.37      224.50     35.08 o 
 -21   5   4      170.43      113.05     33.41 o 
 -19   5   4      309.29      266.63     33.31 o 
 -17   5   4        8.01        0.00     32.25 o 
 -15   5   4      275.96      237.40     21.58 o 
 -13   5   4        0.19        0.42     17.07 o 
 -11   5   4      849.80      804.90     20.07 o 
  -9   5   4     3385.84     3453.76     30.15 o 
  -7   5   4      380.99      372.50     17.76 o 
  -5   5   4     1621.67     1527.73     22.18 o 
  -3   5   4      198.90      173.86     13.25 o 
  -1   5   4       67.33       55.58     10.90 o 
   1   5   4      103.72      102.26     13.33 o 
   3   5   4      316.13      316.60     14.39 o 
   5   5   4      763.99      824.61     20.02 o 
   7   5   4      511.95      630.96     29.82 o 
   9   5   4      705.02      780.48     23.12 o 
  11   5   4     1603.08     1568.03     35.02 o 
  13   5   4      293.86      301.33     24.95 o 
  15   5   4     1004.74     1089.60     29.09 o 
  17   5   4      141.18       66.10     33.11 o 
  19   5   4       34.98        4.29     16.58 o 
  21   5   4      702.16      687.62     44.15 o 
  23   5   4        5.00        0.00     35.61 o 
 -20   6   4       19.66        0.00     30.12 o 
 -18   6   4       71.68       34.00     26.12 o 
 -16   6   4        7.78        0.00     34.40 o 
 -14   6   4      139.94      130.91     30.41 o 
 -12   6   4       22.86        0.00     13.82 o 
 -10   6   4     1229.74     1202.71     31.55 o 
  -8   6   4        2.71        9.24     18.73 o 
  -6   6   4     2642.69     2812.57     31.45 o 
  -4   6   4      998.70     1002.49     22.57 o 
  -2   6   4        5.63        0.00     10.42 o 
   0   6   4     1399.71     1304.15     18.55 o 
   2   6   4        3.85        0.00      8.79 o 
   4   6   4       32.05       68.37     22.36 o 
   6   6   4      106.04       55.90     26.06 o 
   8   6   4      678.09      706.99     27.45 o 
  10   6   4      435.56      397.42     30.89 o 
  12   6   4       23.78        0.00     17.20 o 
  14   6   4        0.59        0.00     21.49 o 
  16   6   4       19.30        4.82     14.15 o 
  18   6   4        2.48        0.00     10.77 o 
 -15   7   4      198.32      216.40     46.36 o 
 -13   7   4      238.20      298.22     41.82 o 
 -11   7   4        3.16        0.00     22.89 o 
  -9   7   4      121.67      186.82     31.72 o 
  -7   7   4       34.72        5.89     16.01 o 
  -5   7   4       18.55       12.55     15.39 o 
  -3   7   4       72.45       69.78     23.94 o 
  -1   7   4      983.45      862.38     27.09 o 
   1   7   4       94.92       57.88     34.01 o 
   3   7   4       23.49        2.27     12.24 o 
   5   7   4      578.47      740.85     34.07 o 
   7   7   4     1156.57     1162.48     35.46 o 
   9   7   4       72.65       65.90     39.01 o 
  11   7   4       98.14      101.04     39.27 o 
  13   7   4      203.02      154.16     40.26 o 
  -4   8   4        0.01        0.00     23.44 o 
  -2   8   4        2.37        0.00     43.58 o 
   0   8   4      111.12      184.32     60.93 o 
   2   8   4      145.26      258.65     49.26 o 
 -29   1   5        6.29        0.00     43.56 o 
 -27   1   5        3.20        0.00     32.36 o 
 -25   1   5      164.42      188.55     39.12 o 
 -23   1   5       75.45       21.95     30.82 o 
 -21   1   5      675.15      612.34     46.82 o 
 -19   1   5      249.19      201.36     24.40 o 
 -17   1   5      267.45      296.86     13.80 o 
 -15   1   5     1507.11     1421.65     16.76 o 
 -13   1   5     1785.10     2014.07     24.89 o 
 -11   1   5      111.84       70.25      6.04 o 
  -9   1   5     3966.14     3679.84     25.00 o 
  -7   1   5     4173.44     4830.34     21.90 o 
  -5   1   5     8035.71     8341.22     18.70 o 
  -3   1   5     2661.75     2621.80     12.17 o 
  -1   1   5     1511.44     1614.90      9.82 o 
   1   1   5     1500.82     1167.47     10.13 o 
   3   1   5       38.26      183.26      6.24 o 
   5   1   5     3736.18     3284.07     12.28 o 
   7   1   5    14473.22    14075.92     42.23 o 
   9   1   5     1550.63     1753.61     10.71 o 
  11   1   5    29755.23    32440.57     47.25 o 
  13   1   5    17467.09    17296.06     64.44 o 
  15   1   5      177.43      212.92     11.88 o 
  17   1   5     1513.71     1531.20     17.95 o 
  19   1   5     2428.96     2424.11     24.92 o 
  21   1   5      204.53      194.59     22.69 o 
  23   1   5        0.53        0.00     20.29 o 
  25   1   5       33.09        8.01     33.94 o 
  27   1   5       91.89      126.62     46.65 o 
  29   1   5       21.93       24.47     54.17 o 
 -28   2   5     1256.43     1353.62     61.69 o 
 -26   2   5      461.68      385.09     53.40 o 
 -24   2   5      202.44      248.39     42.05 o 
 -22   2   5        2.38        0.00     33.83 o 
 -20   2   5      679.94      664.59     19.49 o 
 -18   2   5     3158.90     3276.05     34.08 o 
 -16   2   5      347.84      270.90     15.03 o 
 -14   2   5     2751.23     2899.29     29.73 o 
 -12   2   5      481.60      565.62     25.91 o 
 -10   2   5     9173.26     9901.65     43.82 o 
  -8   2   5    15782.89    17142.12    114.91 o 
  -6   2   5       69.42       21.46      4.20 o 
  -4   2   5     4635.71     4279.97     17.16 o 
  -2   2   5       22.42       10.34      5.58 o 
   0   2   5       57.48       21.67      5.72 o 
   2   2   5     3037.58     3440.33     27.57 o 
   4   2   5       32.01       15.85      5.02 o 
   6   2   5     2008.21     2095.46     16.19 o 
   8   2   5      807.49      966.26      9.51 o 
  10   2   5      886.32     1189.65     11.34 o 
  12   2   5       17.39       10.86      8.95 o 
  14   2   5      107.53       92.22     13.65 o 
  16   2   5      136.69       88.97     14.51 o 
  18   2   5     2447.36     2652.97     26.26 o 
  20   2   5      873.78      796.77     20.50 o 
  22   2   5       46.85       40.82     20.13 o 
  24   2   5      122.80       96.36     31.79 o 
  26   2   5      433.99      456.53     44.75 o 
  28   2   5      107.13      105.24     51.09 o 
 -27   3   5       52.26       95.10     51.09 o 
 -25   3   5     1709.03     2129.30    154.28 o 
 -23   3   5        1.80        0.00     17.39 o 
 -21   3   5      528.68      527.40     26.64 o 
 -19   3   5     1531.33     1515.06     20.73 o 
 -17   3   5       44.20       21.07      7.20 o 
 -15   3   5      215.43      141.09     14.42 o 
 -13   3   5      743.41      657.08     14.64 o 
 -11   3   5     1194.16     1277.89     16.19 o 
  -9   3   5     1022.33     1120.42     14.58 o 
  -7   3   5      776.76      713.13      9.68 o 
  -5   3   5     1449.98     1319.31     12.19 o 
  -3   3   5     5380.49     6031.46     22.39 o 
  -1   3   5     2126.11     2077.19     14.49 o 
   1   3   5     1807.16     1806.06     13.04 o 
   3   3   5      143.60      140.36      6.71 o 
   5   3   5     4319.15     4648.01     19.53 o 
   7   3   5     1709.22     2119.38     14.28 o 
   9   3   5      363.80      330.79      9.36 o 
  11   3   5       86.35      117.90     13.46 o 
  13   3   5      126.03      106.58     13.48 o 
  15   3   5       56.78       56.41     14.21 o 
  17   3   5     1113.70     1201.25     23.09 o 
  19   3   5      120.92       90.39     19.87 o 
  21   3   5      447.35      419.22     28.54 o 
  23   3   5      164.67      128.58     30.85 o 
  25   3   5      397.45      374.64     58.68 o 
  27   3   5       34.85        0.00     25.05 o 
 -26   4   5       62.82       63.13     56.05 o 
 -24   4   5       34.76        0.00     23.50 o 
 -22   4   5      787.81      894.98     34.27 o 
 -20   4   5       25.01        0.00     12.05 o 
 -18   4   5        3.53        0.00      9.97 o 
 -16   4   5     1862.05     1988.41     28.79 o 
 -14   4   5     1492.57     1471.75     20.73 o 
 -12   4   5       14.75        9.09     10.89 o 
 -10   4   5     1118.13     1097.70     19.34 o 
  -8   4   5       81.98       96.67     13.76 o 
  -6   4   5     1551.33     1740.30     17.82 o 
  -4   4   5      985.12     1005.96     12.67 o 
  -2   4   5       57.29       43.79      9.95 o 
   0   4   5       62.27       64.21     10.72 o 
   2   4   5        0.15        0.00      3.92 o 
   4   4   5     1692.09     1909.77     16.51 o 
   6   4   5       13.88        5.27      5.13 o 
   8   4   5      489.52      514.76     16.29 o 
  10   4   5       24.85        1.23     10.94 o 
  12   4   5       81.75       88.48     17.87 o 
  14   4   5      900.36      982.00     26.94 o 
  16   4   5      203.31      202.38     24.48 o 
  18   4   5      324.70      278.64     26.06 o 
  20   4   5      263.61      269.47     33.88 o 
  22   4   5      139.38      154.62     35.48 o 
  24   4   5        0.22        0.00     22.14 o 
 -23   5   5        1.45        0.00     30.38 o 
 -21   5   5       57.67        0.29     15.35 o 
 -19   5   5      789.00      814.84     35.25 o 
 -17   5   5     1080.60     1100.96     29.62 o 
 -15   5   5        6.99        0.00     16.41 o 
 -13   5   5      971.05     1052.40     21.75 o 
 -11   5   5      919.62      924.70     20.94 o 
  -9   5   5      687.87      715.82     34.74 o 
  -7   5   5     6302.21     6621.06     40.24 o 
  -5   5   5     1275.19     1276.66     19.73 o 
  -3   5   5      136.54      110.02     12.85 o 
  -1   5   5       15.00        2.99      3.65 o 
   1   5   5       97.83       65.94     12.77 o 
   3   5   5     1289.96     1462.72     17.25 o 
   5   5   5      531.53      480.64     19.19 o 
   7   5   5      336.26      261.65     17.92 o 
   9   5   5      304.90      242.81     20.67 o 
  11   5   5      227.97      214.10     22.63 o 
  13   5   5      195.09      167.92     25.94 o 
  15   5   5      290.41      338.97     28.10 o 
  17   5   5      107.51       77.85     22.68 o 
  19   5   5      722.06      707.93     38.64 o 
  21   5   5       29.96       18.26     19.16 o 
 -20   6   5       19.71       24.60     20.61 o 
 -18   6   5      518.57      599.19     39.62 o 
 -16   6   5      106.58       87.22     31.64 o 
 -14   6   5       88.08       79.53     23.37 o 
 -12   6   5       80.22       47.36     20.50 o 
 -10   6   5      273.46      266.32     23.37 o 
  -8   6   5      663.61      612.84     21.87 o 
  -6   6   5      870.06     1099.16     22.55 o 
  -4   6   5      209.94      186.29     20.15 o 
  -2   6   5       69.55       58.92     18.84 o 
   0   6   5     1295.13     1488.95     21.12 o 
   2   6   5      167.67      131.73     18.97 o 
   4   6   5     1104.90     1027.87     23.95 o 
   6   6   5     3809.56     4140.43     42.96 o 
   8   6   5     1200.54     1413.40     34.26 o 
  10   6   5        3.96        0.00      6.25 o 
  12   6   5      179.35      168.86     32.12 o 
  14   6   5      198.98      175.14     29.55 o 
  16   6   5      129.99      107.03     30.04 o 
  18   6   5       39.20       28.95     35.62 o 
 -15   7   5      114.51      133.98     58.74 o 
 -13   7   5       74.85       68.44     42.23 o 
 -11   7   5      202.86      231.55     35.43 o 
  -9   7   5       31.71       14.33     19.02 o 
  -7   7   5      292.47      335.10     26.28 o 
  -5   7   5       49.59       41.26     23.18 o 
  -3   7   5       30.17       38.04     23.19 o 
  -1   7   5      648.60      713.60     25.40 o 
   1   7   5      109.38       33.67     33.74 o 
   3   7   5      732.19      668.88     28.75 o 
   5   7   5      497.32      502.22     30.94 o 
   7   7   5      400.01      514.70     33.21 o 
   9   7   5        0.16        1.51     12.83 o 
  11   7   5        4.68        0.00     10.00 o 
  13   7   5       19.76        0.00     35.64 o 
  -2   8   5       67.13       18.30     56.29 o 
   0   8   5      400.47      304.32     60.19 o 
 -30   0   6       87.96       65.97     65.97 o 
 -28   0   6       99.80       76.61     65.97 o 
 -26   0   6      194.06      119.17     53.20 o 
 -24   0   6     1304.86     1510.87     70.22 o 
 -22   0   6     1563.75     1581.10     63.84 o 
 -20   0   6      612.72      542.64     48.94 o 
 -18   0   6      135.66      104.27     34.05 o 
 -16   0   6      131.60      109.84     24.52 o 
 -14   0   6       25.75       17.44     10.69 o 
 -12   0   6        0.24        1.86      4.83 o 
 -10   0   6      975.66     1007.31     13.53 o 
  -8   0   6       33.97       42.91      7.92 o 
  -6   0   6     1095.32     1010.67     12.42 o 
  -4   0   6      661.05      590.55     10.58 o 
  -2   0   6    27767.48    24344.11     70.95 o 
   0   0   6    11754.88    13013.62     50.10 o 
   2   0   6    14514.14    14756.29     63.12 o 
   4   0   6     1299.56     1346.91     15.67 o 
   6   0   6      283.21      283.95      9.69 o 
   8   0   6     1295.14     1389.75     18.96 o 
  10   0   6      362.41      374.06     11.72 o 
  12   0   6    12916.73    12661.35     55.99 o 
  14   0   6     2969.55     3530.96     27.39 o 
  16   0   6      301.62      325.97     15.37 o 
  18   0   6      398.45      342.98     29.98 o 
  20   0   6     2209.63     2240.15     48.75 o 
  22   0   6      148.92       53.71     31.49 o 
  24   0   6      399.73      434.56     43.56 o 
  26   0   6      764.02      972.49     80.86 o 
  28   0   6      126.00      134.06     76.61 o 
 -29   1   6      179.64      161.30     48.89 o 
 -27   1   6        5.81        9.18     38.35 o 
 -25   1   6      197.28      184.00     35.34 o 
 -23   1   6       96.10       90.49     31.49 o 
 -21   1   6      388.08      362.23     36.29 o 
 -19   1   6        7.70        0.00      6.14 o 
 -17   1   6      215.87      168.66     15.95 o 
 -15   1   6     1458.48     1537.51     17.10 o 
 -13   1   6     4321.80     4226.69     24.23 o 
 -11   1   6     6819.78     7715.47     33.75 o 
  -9   1   6     2173.83     2233.76     15.62 o 
  -7   1   6     8656.13     9291.02     40.13 o 
  -5   1   6      121.07      145.00      5.65 o 
  -3   1   6     1491.23     1409.42     16.05 o 
  -1   1   6     5315.53     5406.60     22.42 o 
   1   1   6     3567.39     3206.52     24.87 o 
   3   1   6     1727.56     1360.15     11.02 o 
   5   1   6     2618.16     2761.59     11.96 o 
   7   1   6      929.81      815.38      7.89 o 
   9   1   6     5030.84     5355.67     23.02 o 
  11   1   6     4747.75     4810.55     33.04 o 
  13   1   6     4753.35     5416.01     41.97 o 
  15   1   6      676.94      709.12     13.82 o 
  17   1   6     4515.98     4670.09     31.01 o 
  19   1   6      129.14      138.75     15.30 o 
  21   1   6        3.95        0.64     17.14 o 
  23   1   6      394.48      351.81     29.61 o 
  25   1   6        6.09        0.00     21.51 o 
  27   1   6       10.86        0.00     44.37 o 
 -28   2   6      409.86      455.94     61.47 o 
 -26   2   6      137.75      150.04     43.91 o 
 -24   2   6       10.30        0.00     12.77 o 
 -22   2   6      303.47      237.80     32.87 o 
 -20   2   6      363.28      247.01     18.60 o 
 -18   2   6     1047.76     1054.57     18.12 o 
 -16   2   6       34.58        0.00     11.96 o 
 -14   2   6      355.72      286.47     15.29 o 
 -12   2   6     9768.52    10113.15     72.64 o 
 -10   2   6        0.00       35.40      8.63 o 
  -8   2   6    28099.51    29706.41    123.57 o 
  -6   2   6      104.39       74.62      6.54 o 
  -4   2   6      942.30     1026.66     10.28 o 
  -2   2   6       41.83       68.63      6.38 o 
   0   2   6     1389.46     1725.38     11.27 o 
   2   2   6     2102.38     2293.05     12.76 o 
   4   2   6     1402.39     1563.82     10.34 o 
   6   2   6     1968.37     1664.35     11.02 o 
   8   2   6     1144.33      995.35     10.54 o 
  10   2   6     1783.59     1820.49     16.98 o 
  12   2   6     2901.84     2762.75     20.36 o 
  14   2   6      639.69      734.37     15.42 o 
  16   2   6     2419.45     2551.70     24.43 o 
  18   2   6     3720.16     4124.76     31.19 o 
  20   2   6      697.52      591.84     20.43 o 
  22   2   6       33.18        0.56      7.60 o 
  24   2   6      797.71      765.50     41.08 o 
  26   2   6      609.53      563.05     48.95 o 
  28   2   6      172.70      217.56     43.19 o 
 -27   3   6       20.58       26.55     66.93 o 
 -25   3   6       34.86       43.73     43.56 o 
 -23   3   6        3.21        0.00     20.92 o 
 -21   3   6      777.26      677.91     22.45 o 
 -19   3   6      343.87      374.68     20.21 o 
 -17   3   6      719.86      631.02     16.00 o 
 -15   3   6       69.34       85.07     13.70 o 
 -13   3   6      255.75      298.40     13.57 o 
 -11   3   6      211.33      216.27     12.03 o 
  -9   3   6      914.78     1073.32     15.28 o 
  -7   3   6      667.08      788.60     10.15 o 
  -5   3   6      914.13      866.36     12.34 o 
  -3   3   6      347.84      358.48     11.43 o 
  -1   3   6      262.61      315.12      8.36 o 
   1   3   6       29.45       10.98      6.37 o 
   3   3   6      197.15       71.77      7.48 o 
   5   3   6      173.73      340.13      7.93 o 
   7   3   6       84.55      185.47      9.27 o 
   9   3   6     1465.83     1561.77     16.56 o 
  11   3   6      151.65      213.08     14.66 o 
  13   3   6       48.04       29.68      9.84 o 
  15   3   6      132.16      139.66     16.34 o 
  17   3   6      131.36       93.40     18.32 o 
  19   3   6        8.31        0.00      8.25 o 
  21   3   6       25.51       13.02     11.30 o 
  23   3   6      366.81      326.28     32.92 o 
  25   3   6      443.45      369.82     60.93 o 
 -26   4   6        5.65        0.00     13.83 o 
 -24   4   6      851.42      946.86     39.94 o 
 -22   4   6      109.35       85.77     32.29 o 
 -20   4   6       65.46        1.66      8.69 o 
 -18   4   6        6.47        0.00      7.81 o 
 -16   4   6      174.70      133.62     18.71 o 
 -14   4   6     2341.37     2401.30     27.58 o 
 -12   4   6      114.84      109.59     16.25 o 
 -10   4   6      473.39      436.65     16.46 o 
  -8   4   6      318.89      317.64     15.26 o 
  -6   4   6     2455.32     2348.52     25.21 o 
  -4   4   6      407.08      404.18     10.65 o 
  -2   4   6      316.40      365.75     10.50 o 
   0   4   6     3063.17     3431.69     20.56 o 
   2   4   6      115.41       92.62      9.37 o 
   4   4   6      109.32      127.67     10.20 o 
   6   4   6       72.61       68.51      9.14 o 
   8   4   6     1689.29     1749.29     22.74 o 
  10   4   6      723.37      762.56     28.80 o 
  12   4   6       28.06        8.52     15.49 o 
  14   4   6      664.97      719.19     23.82 o 
  16   4   6      339.12      322.72     24.65 o 
  18   4   6      509.23      490.54     26.54 o 
  20   4   6      339.89      348.26     24.80 o 
  22   4   6      503.46      520.42     32.06 o 
  24   4   6      312.44      369.82     44.39 o 
 -23   5   6       51.73       15.71     19.42 o 
 -21   5   6      181.00      177.90     34.31 o 
 -19   5   6      158.14       98.35     24.42 o 
 -17   5   6      274.00      239.40     26.81 o 
 -15   5   6     1096.11     1155.25     23.30 o 
 -13   5   6      101.68       85.75     17.81 o 
 -11   5   6     1076.20     1019.30     23.58 o 
  -9   5   6       14.18        0.00     14.52 o 
  -7   5   6     2644.27     2822.78     29.39 o 
  -5   5   6      148.58      175.01     16.02 o 
  -3   5   6     1485.06     1376.97     16.70 o 
  -1   5   6        0.13       15.09      9.64 o 
   1   5   6     1119.12     1240.96     16.65 o 
   3   5   6      588.16      591.87     14.36 o 
   5   5   6       22.66        0.00      6.75 o 
   7   5   6     1174.48     1163.23     20.01 o 
   9   5   6        2.98        0.00      6.38 o 
  11   5   6      211.01      160.04     24.79 o 
  13   5   6     1136.40     1097.41     38.24 o 
  15   5   6        9.82        0.00     10.82 o 
  17   5   6       58.22       61.29     26.38 o 
  19   5   6      100.14      109.18     25.21 o 
  21   5   6     1290.37     1493.58     37.50 o 
 -20   6   6     1100.20     1295.46     45.33 o 
 -18   6   6      174.66      227.95     37.53 o 
 -16   6   6     1302.58     1525.69     30.95 o 
 -14   6   6      156.45      128.43     24.43 o 
 -12   6   6      130.61      134.20     20.54 o 
 -10   6   6       95.69      101.22     21.66 o 
  -8   6   6      268.62      257.30     22.10 o 
  -6   6   6       45.98       43.84     23.50 o 
  -4   6   6     1731.97     1635.46     25.07 o 
  -2   6   6       32.73        8.44     10.72 o 
   0   6   6     6069.23     6474.04     44.08 o 
   2   6   6       92.61       48.16     17.74 o 
   4   6   6       39.20        8.57      9.97 o 
   6   6   6       92.47       58.57     22.11 o 
   8   6   6      139.49      147.64     24.36 o 
  10   6   6      206.37      222.58     23.30 o 
  12   6   6       15.78        0.00      6.14 o 
  14   6   6      123.60       78.01     24.60 o 
  16   6   6        0.70        0.00     10.11 o 
  18   6   6       86.94       91.61     31.90 o 
 -13   7   6        4.03        0.00     23.72 o 
 -11   7   6       77.10       14.28     20.14 o 
  -9   7   6       31.64        4.62     18.08 o 
  -7   7   6        0.34        0.00      6.85 o 
  -5   7   6        0.01        0.00     10.79 o 
  -3   7   6       32.36       30.12     23.36 o 
  -1   7   6     2554.98     2674.01     39.17 o 
   1   7   6       51.70       98.10     32.06 o 
   3   7   6      138.74      187.48     28.95 o 
   5   7   6       93.08      108.73     28.64 o 
   7   7   6     1161.02     1165.81     34.79 o 
   9   7   6        1.56        0.00     14.57 o 
  11   7   6       54.81        6.99      8.76 o 
  13   7   6       19.29        0.00     22.24 o 
 -29   1   7       59.61        9.00     48.47 o 
 -27   1   7       81.50       66.52     43.62 o 
 -25   1   7      182.38      192.54     35.34 o 
 -23   1   7        0.33        0.00     16.87 o 
 -21   1   7        2.06        0.00     11.26 o 
 -19   1   7       47.18       18.18     21.92 o 
 -17   1   7      528.15      553.99     17.02 o 
 -15   1   7     2494.30     2490.17     36.70 o 
 -13   1   7      407.56      456.74     12.46 o 
 -11   1   7      588.77      533.15      8.69 o 
  -9   1   7        9.29       13.78      3.63 o 
  -7   1   7      352.50      270.16      6.89 o 
  -5   1   7     4174.91     4135.58     14.77 o 
  -3   1   7      433.94      317.76      6.63 o 
  -1   1   7     1618.56     1642.55     14.39 o 
   1   1   7     1032.54      934.74      9.29 o 
   3   1   7     4603.15     4407.96     21.27 o 
   5   1   7     2448.79     2356.42     12.28 o 
   7   1   7      400.82      399.13      7.01 o 
   9   1   7      854.26      822.02      9.05 o 
  11   1   7      231.50      220.61      8.76 o 
  13   1   7     5072.40     5104.35     28.73 o 
  15   1   7     1276.35     1394.17     16.93 o 
  17   1   7     1889.69     2041.06     22.95 o 
  19   1   7     1626.06     1584.36     22.19 o 
  21   1   7     1669.23     1642.15     32.10 o 
  23   1   7      244.36      209.72     26.72 o 
  25   1   7       56.34        0.00     30.51 o 
  27   1   7        6.49        0.00     10.02 o 
 -28   2   7       70.97       88.66     53.02 o 
 -26   2   7      282.18      239.12     53.02 o 
 -24   2   7        0.03        0.00     26.74 o 
 -22   2   7        0.23        0.00     22.02 o 
 -20   2   7      241.45      212.67     17.78 o 
 -18   2   7      553.26      545.36     19.79 o 
 -16   2   7        0.61        0.00      8.16 o 
 -14   2   7     4736.39     4851.07     32.39 o 
 -12   2   7     1408.59     1387.39     18.94 o 
 -10   2   7      374.38      327.84      7.90 o 
  -8   2   7    13803.85    14755.51     64.55 o 
  -6   2   7     1323.70     1398.39     17.33 o 
  -4   2   7      108.38      175.03      6.99 o 
  -2   2   7     3514.89     4288.38     26.32 o 
   0   2   7     5383.23     5429.63     20.72 o 
   2   2   7     1977.71     1910.76     12.30 o 
   4   2   7      488.83      403.10      7.08 o 
   6   2   7      361.58      305.26      7.67 o 
   8   2   7       21.84       98.03      6.92 o 
  10   2   7      551.89      526.35      9.11 o 
  12   2   7      260.76      266.32     11.38 o 
  14   2   7     1043.33     1202.09     18.15 o 
  16   2   7      119.88      155.34     15.17 o 
  18   2   7      129.31       66.98     15.95 o 
  20   2   7      256.47      226.37     23.26 o 
  22   2   7       67.49       72.63     23.59 o 
  24   2   7     1022.03     1016.02     39.54 o 
  26   2   7      305.85      235.01     60.13 o 
 -27   3   7      154.87      163.86     70.22 o 
 -25   3   7        4.51       19.15     36.67 o 
 -23   3   7       14.34        5.34     13.92 o 
 -21   3   7      192.86      165.47     22.59 o 
 -19   3   7     1945.33     1935.27     24.45 o 
 -17   3   7       90.23       80.98     16.53 o 
 -15   3   7        7.14        3.82      5.07 o 
 -13   3   7       43.78       32.07     13.51 o 
 -11   3   7      161.41      192.62     13.74 o 
  -9   3   7      172.01      149.66     12.26 o 
  -7   3   7        4.86        1.21      7.23 o 
  -5   3   7       81.11       74.12      8.89 o 
  -3   3   7      482.02      498.98     10.14 o 
  -1   3   7     9904.08    10462.21     33.50 o 
   1   3   7     2365.24     2346.81     17.81 o 
   3   3   7       15.09        7.38      3.84 o 
   5   3   7        6.22        1.49      4.61 o 
   7   3   7     1616.03     1806.30     14.53 o 
   9   3   7      148.43      126.40      9.86 o 
  11   3   7     1094.08     1211.92     16.72 o 
  13   3   7        2.03        0.00      5.36 o 
  15   3   7      896.69      889.33     18.63 o 
  17   3   7       63.14       13.23     10.66 o 
  19   3   7      160.82      108.63     18.43 o 
  21   3   7      199.22      171.36     20.80 o 
  23   3   7      284.19      161.20     32.92 o 
  25   3   7      186.87      123.09     47.87 o 
 -26   4   7        3.63        0.00     42.56 o 
 -24   4   7        0.44        0.00     25.18 o 
 -22   4   7      822.51      843.01     31.07 o 
 -20   4   7      211.33      152.11     25.09 o 
 -18   4   7      116.35      115.72     18.76 o 
 -16   4   7      324.49      290.68     22.69 o 
 -14   4   7      831.82      878.29     20.57 o 
 -12   4   7      505.94      527.51     17.64 o 
 -10   4   7     2059.73     1918.59     23.64 o 
  -8   4   7       13.98       24.49     13.23 o 
  -6   4   7        0.29        0.00      4.32 o 
  -4   4   7       40.25       58.05     10.46 o 
  -2   4   7       45.58       63.56      9.52 o 
   0   4   7       75.62       37.05      9.82 o 
   2   4   7       63.84       61.19      9.20 o 
   4   4   7       68.56       93.08     10.08 o 
   6   4   7       56.70       46.47      9.27 o 
   8   4   7      257.97      262.46     15.87 o 
  10   4   7      968.68     1076.43     21.06 o 
  12   4   7       45.82       10.16      5.94 o 
  14   4   7      863.20      828.02     19.79 o 
  16   4   7        3.13        0.00      5.74 o 
  18   4   7       47.54       28.74     20.44 o 
  20   4   7        0.87        0.00     21.77 o 
  22   4   7      147.79      183.49     31.64 o 
  24   4   7       17.73        0.00     19.69 o 
 -23   5   7       12.99        0.00     17.86 o 
 -21   5   7      229.30      156.92     33.12 o 
 -19   5   7       45.40       30.67     26.45 o 
 -17   5   7     1823.50     1877.07     29.32 o 
 -15   5   7       83.76      130.60     19.48 o 
 -13   5   7      939.89     1024.27     23.66 o 
 -11   5   7     1860.08     1721.42     30.29 o 
  -9   5   7     1133.34     1335.97     23.74 o 
  -7   5   7     5677.21     5942.53     39.38 o 
  -5   5   7     1574.76     1668.45     23.87 o 
  -3   5   7     1225.90     1113.84     23.05 o 
  -1   5   7      801.50      831.76     15.07 o 
   1   5   7     2107.71     2225.56     20.49 o 
   3   5   7      216.02      215.81     13.97 o 
   5   5   7      193.79      183.96     15.94 o 
   7   5   7      285.98      338.69     17.03 o 
   9   5   7        7.36        0.00      5.45 o 
  11   5   7      223.58      219.67     20.49 o 
  13   5   7       43.36       44.65     18.84 o 
  15   5   7       15.65        1.29      9.17 o 
  17   5   7      480.84      541.63     27.48 o 
  19   5   7       53.27       74.38     25.11 o 
  21   5   7      500.82      613.52     40.91 o 
 -18   6   7        0.05        0.00     28.38 o 
 -16   6   7       69.21       90.85     26.33 o 
 -14   6   7      100.89       45.08     13.98 o 
 -12   6   7       38.47       19.14     14.08 o 
 -10   6   7      326.38      320.02     21.72 o 
  -8   6   7      355.07      267.24     25.43 o 
  -6   6   7       81.19       32.02     15.71 o 
  -4   6   7      509.20      567.71     21.27 o 
  -2   6   7        9.04       40.35     18.53 o 
   0   6   7     4197.24     4983.20     32.96 o 
   2   6   7      333.84      453.03     19.24 o 
   4   6   7      254.11      181.27     21.56 o 
   6   6   7      113.78      120.90     25.03 o 
   8   6   7      303.57      329.43     25.56 o 
  10   6   7       89.06       47.24     21.44 o 
  12   6   7      316.96      345.84     26.23 o 
  14   6   7       43.81        0.00      7.51 o 
  16   6   7      103.52       51.73     23.00 o 
  18   6   7       40.73       13.67     16.20 o 
 -13   7   7      162.76      148.70     29.40 o 
 -11   7   7      280.44      322.17     30.99 o 
  -9   7   7        3.59        0.00     21.96 o 
  -7   7   7       42.55        3.19      8.50 o 
  -5   7   7      238.19      334.95     25.92 o 
  -3   7   7       61.75       88.98     23.01 o 
  -1   7   7       27.87       76.07     24.61 o 
   1   7   7        2.04       23.17     33.49 o 
   3   7   7        0.00        0.00     20.26 o 
   5   7   7      155.25      172.56     31.31 o 
   7   7   7       40.47       94.54     34.12 o 
   9   7   7      116.62      107.85     30.98 o 
  11   7   7       84.89       57.50     31.71 o 
 -30   0   8        5.67       21.28     72.35 o 
 -28   0   8        2.95        0.00     53.20 o 
 -26   0   8      317.89      178.75     72.35 o 
 -24   0   8      163.15      140.45     46.82 o 
 -22   0   8      244.46      229.82     44.69 o 
 -20   0   8     1685.52     1774.74     63.84 o 
 -18   0   8       13.20        0.00     13.77 o 
 -16   0   8     1230.38     1395.49     38.17 o 
 -14   0   8      500.80      579.83     14.32 o 
 -12   0   8      439.04      471.69     12.78 o 
 -10   0   8     3235.26     3303.72     23.30 o 
  -8   0   8      459.60      420.41     11.02 o 
  -6   0   8     2425.94     2216.63     18.00 o 
  -4   0   8     5045.36     4405.35     22.11 o 
  -2   0   8     1376.12     1550.59     14.65 o 
   0   0   8    18791.71    19541.69     42.74 o 
   2   0   8     2446.32     2475.60     19.00 o 
   4   0   8     9218.28     9213.23     39.37 o 
   6   0   8      551.95      746.02     14.61 o 
   8   0   8     3116.76     2826.67     25.50 o 
  10   0   8    12729.35    13176.76     48.21 o 
  12   0   8       78.89       83.67     12.45 o 
  14   0   8       63.41       68.05     17.86 o 
  16   0   8      612.42      568.00     17.70 o 
  18   0   8     1147.35     1221.47     39.04 o 
  20   0   8     1754.53     1731.86     45.88 o 
  22   0   8      179.80      242.15     32.64 o 
  24   0   8      250.81      241.37     43.56 o 
  26   0   8      331.85      328.99     56.94 o 
  28   0   8      323.10      457.52     87.25 o 
 -29   1   8       14.70       16.04     47.38 o 
 -27   1   8        0.56        0.00     36.02 o 
 -25   1   8       23.99        0.00     40.43 o 
 -23   1   8      205.58      164.88     41.36 o 
 -21   1   8      223.21      241.01     28.66 o 
 -19   1   8        5.70        7.60     11.59 o 
 -17   1   8       25.20       33.54     14.42 o 
 -15   1   8      986.62     1014.51     17.84 o 
 -13   1   8      258.46      228.72     11.42 o 
 -11   1   8     1168.82     1100.95     10.95 o 
  -9   1   8     3418.46     3849.37     17.81 o 
  -7   1   8    14867.01    15328.31     31.34 o 
  -5   1   8      126.35       75.41      6.41 o 
  -3   1   8     1771.09     1769.64     10.66 o 
  -1   1   8     1982.67     1876.80     12.22 o 
   1   1   8        7.69        6.04      4.13 o 
   3   1   8      117.55      113.09      6.49 o 
   5   1   8     2599.53     2870.14     14.86 o 
   7   1   8       10.17        4.16      4.59 o 
   9   1   8      243.94      265.21      8.00 o 
  11   1   8      740.14      686.45     11.57 o 
  13   1   8      155.12      210.41     10.26 o 
  15   1   8        1.27        0.00      3.02 o 
  17   1   8     2877.36     2961.46     26.91 o 
  19   1   8       46.99       45.14     15.48 o 
  21   1   8       15.14       46.48     21.37 o 
  23   1   8      300.31      284.44     30.17 o 
  25   1   8      170.20       96.02     30.52 o 
  27   1   8        2.43        1.45     41.90 o 
 -28   2   8        3.72        0.00     29.46 o 
 -26   2   8      262.69      251.12     46.95 o 
 -24   2   8      304.42      242.40     40.39 o 
 -22   2   8      218.96      169.52     30.29 o 
 -20   2   8      173.11      132.42     19.07 o 
 -18   2   8        0.14        0.00     11.22 o 
 -16   2   8        0.19        0.00      5.68 o 
 -14   2   8      547.21      607.77     17.04 o 
 -12   2   8      785.91      754.07     16.03 o 
 -10   2   8      411.03      438.17      8.98 o 
  -8   2   8     4488.58     4499.13     36.49 o 
  -6   2   8      611.30      495.70      9.11 o 
  -4   2   8       42.68       16.82      6.37 o 
  -2   2   8     2662.36     3473.22     15.06 o 
   0   2   8      930.64      935.76     10.27 o 
   2   2   8     1247.32     1177.17     11.28 o 
   4   2   8     1058.49      891.13     10.21 o 
   6   2   8      849.96      704.87      8.77 o 
   8   2   8       29.54       28.35      6.74 o 
  10   2   8      209.06      192.64      8.97 o 
  12   2   8      975.13     1010.90     13.59 o 
  14   2   8      107.96       84.72     13.43 o 
  16   2   8     2204.62     2447.18     25.33 o 
  18   2   8       60.12       34.96     14.74 o 
  20   2   8       29.28        2.52     10.63 o 
  22   2   8      105.02       91.77     23.15 o 
  24   2   8     2469.73     2366.67     50.74 o 
  26   2   8       99.52       51.00     46.36 o 
 -27   3   8      336.70      397.93     89.38 o 
 -25   3   8      445.76      408.36     58.79 o 
 -23   3   8       49.44       26.45     10.90 o 
 -21   3   8      535.61      497.57     24.71 o 
 -19   3   8      110.68      106.68     23.60 o 
 -17   3   8      295.92      307.56     22.94 o 
 -15   3   8        0.19        0.00      4.65 o 
 -13   3   8      203.85      214.49     14.95 o 
 -11   3   8       14.69        0.00      6.49 o 
  -9   3   8     1113.34     1116.29     17.44 o 
  -7   3   8      931.25      839.15     11.31 o 
  -5   3   8       66.59       44.43      8.45 o 
  -3   3   8       90.91      110.92      9.20 o 
  -1   3   8     4295.19     4156.68     21.80 o 
   1   3   8      488.77      484.20      9.49 o 
   3   3   8      658.23      811.58     11.03 o 
   5   3   8     1459.39     1616.81     13.87 o 
   7   3   8      761.05      682.48     10.96 o 
   9   3   8     2272.93     2309.21     18.15 o 
  11   3   8       19.31       39.51     11.90 o 
  13   3   8        4.54       12.35     13.39 o 
  15   3   8      292.21      245.41     18.47 o 
  17   3   8      136.48      141.75     16.59 o 
  19   3   8       78.60       70.40     18.27 o 
  21   3   8        0.15        0.00     18.48 o 
  23   3   8      592.40      523.87     29.61 o 
  25   3   8      103.98       29.79     68.10 o 
 -24   4   8      157.93      108.34     37.78 o 
 -22   4   8        3.17        0.00     16.39 o 
 -20   4   8        9.03       11.97     13.85 o 
 -18   4   8      251.39      249.20     23.17 o 
 -16   4   8      518.48      451.86     21.12 o 
 -14   4   8      212.81      274.07     18.61 o 
 -12   4   8     1364.86     1334.96     27.92 o 
 -10   4   8       16.35        0.00     13.26 o 
  -8   4   8     1137.04     1037.44     20.05 o 
  -6   4   8      356.51      368.76     15.59 o 
  -4   4   8        1.17        0.00      3.67 o 
  -2   4   8      557.33      509.07     11.53 o 
   0   4   8       15.51       17.82      9.40 o 
   2   4   8      167.22      161.66     10.12 o 
   4   4   8      710.43      711.74     12.17 o 
   6   4   8       11.16        0.00      2.52 o 
   8   4   8     1728.60     1890.29     26.39 o 
  10   4   8      196.69      177.49     16.80 o 
  12   4   8      393.60      400.37     20.70 o 
  14   4   8        2.99        0.86      7.77 o 
  16   4   8        3.62        0.00     12.23 o 
  18   4   8      260.28      260.22     23.38 o 
  20   4   8      263.75      221.17     25.84 o 
  22   4   8      130.40      183.27     29.46 o 
  24   4   8        0.29        0.00     11.42 o 
 -23   5   8       13.34        0.00     13.82 o 
 -21   5   8       45.96       21.64     17.98 o 
 -19   5   8       14.93        2.69      9.15 o 
 -17   5   8     1148.06     1054.64     24.20 o 
 -15   5   8     3288.30     3867.49     43.01 o 
 -13   5   8       69.51       56.18     20.11 o 
 -11   5   8      393.85      396.36     21.12 o 
  -9   5   8      428.20      359.33     19.94 o 
  -7   5   8      599.45      696.60     20.12 o 
  -5   5   8      151.54      142.25     17.04 o 
  -3   5   8      869.50      786.43     15.46 o 
  -1   5   8      458.23      390.24     14.29 o 
   1   5   8     1023.74     1020.04     16.30 o 
   3   5   8       59.03       19.00      9.87 o 
   5   5   8       20.09        0.00      9.16 o 
   7   5   8      310.68      244.31     18.05 o 
   9   5   8      341.81      348.81     19.62 o 
  11   5   8       93.40       89.34     18.75 o 
  13   5   8        8.00        0.00     11.04 o 
  15   5   8       72.70       75.61     20.30 o 
  17   5   8      437.61      456.84     29.94 o 
  19   5   8       80.59       99.56     25.88 o 
  21   5   8      678.01      695.12     45.44 o 
 -18   6   8       24.58       25.58     16.00 o 
 -16   6   8     1379.37     1374.73     29.32 o 
 -14   6   8      563.87      607.28     25.28 o 
 -12   6   8       83.94      116.66     22.09 o 
 -10   6   8       10.69        0.00      8.56 o 
  -8   6   8        4.31        0.00     11.38 o 
  -6   6   8        6.02        0.00     16.72 o 
  -4   6   8     1348.90     1326.47     23.99 o 
  -2   6   8       31.07       36.01     18.49 o 
   0   6   8     4044.29     4589.88     30.65 o 
   2   6   8     3155.46     3275.97     28.56 o 
   4   6   8      268.55      189.58     21.68 o 
   6   6   8     5295.02     5515.80     46.01 o 
   8   6   8       16.41        0.00     13.70 o 
  10   6   8      260.88      268.23     25.03 o 
  12   6   8      147.39       85.67     26.08 o 
  14   6   8       80.03       42.70     25.23 o 
  16   6   8       19.17        0.18     11.56 o 
 -13   7   8        0.00        0.00     21.05 o 
 -11   7   8        0.10        0.00     25.10 o 
  -9   7   8       27.23        0.00      3.77 o 
  -7   7   8        3.39        0.00     23.32 o 
  -5   7   8       61.53       47.91     34.23 o 
  -3   7   8       15.60       24.57     26.77 o 
  -1   7   8      870.20      920.50     28.72 o 
   1   7   8       53.76       46.85     31.11 o 
   3   7   8       15.02        0.80     16.06 o 
   5   7   8     1531.98     1361.96     35.41 o 
   7   7   8     1098.12     1118.83     37.36 o 
   9   7   8        9.58       15.30     24.50 o 
  11   7   8       35.99       27.15     33.98 o 
 -29   1   9       61.76      100.87     48.89 o 
 -27   1   9       68.92       96.22     42.05 o 
 -25   1   9      189.50      155.36     39.68 o 
 -23   1   9      753.91      707.75     38.17 o 
 -21   1   9      539.61      470.19     33.31 o 
 -19   1   9     2342.92     2155.64     40.72 o 
 -17   1   9      112.71      126.17     14.90 o 
 -15   1   9      172.33      135.20     14.53 o 
 -13   1   9     1132.59     1136.64     14.48 o 
 -11   1   9      119.98      128.65      7.99 o 
  -9   1   9     1988.23     2359.77     14.87 o 
  -7   1   9     1189.48     1562.40     12.18 o 
  -5   1   9     1305.85     1140.19      8.83 o 
  -3   1   9     1345.12     1276.72     13.55 o 
  -1   1   9     2190.35     2324.16     14.14 o 
   1   1   9      186.46      133.10      7.43 o 
   3   1   9      605.38      459.39      7.75 o 
   5   1   9      263.70      226.63      8.23 o 
   7   1   9       71.48      110.71      8.59 o 
   9   1   9     1099.45     1010.30     11.14 o 
  11   1   9      378.50      414.32     10.57 o 
  13   1   9     1304.07     1361.48     15.42 o 
  15   1   9      229.49      168.68     16.27 o 
  17   1   9     1931.16     2062.10     25.73 o 
  19   1   9     1247.27     1359.35     22.21 o 
  21   1   9      887.93      748.60     28.63 o 
  23   1   9       16.51       32.81     29.21 o 
  25   1   9     1029.03     1048.17     38.94 o 
  27   1   9       71.45       95.62     34.93 o 
 -28   2   9       24.19        4.56     10.64 o 
 -26   2   9       63.37       69.05     42.94 o 
 -24   2   9      144.94      130.05     33.38 o 
 -22   2   9       20.59       11.23     26.92 o 
 -20   2   9       41.76        3.54     16.47 o 
 -18   2   9      551.50      605.45     20.32 o 
 -16   2   9       26.37       14.64      7.39 o 
 -14   2   9     3904.25     4073.62     31.09 o 
 -12   2   9       35.50        0.38      9.24 o 
 -10   2   9     2192.54     2421.47     15.84 o 
  -8   2   9       25.76       22.28      5.35 o 
  -6   2   9     3449.55     3516.79     16.56 o 
  -4   2   9        2.95        0.00      5.82 o 
  -2   2   9    18525.40    19406.96     56.05 o 
   0   2   9      656.35      646.62      9.59 o 
   2   2   9     1261.15     1239.40     12.02 o 
   4   2   9       11.76        1.24      6.08 o 
   6   2   9      193.22      159.86      7.61 o 
   8   2   9      344.59      364.60      8.45 o 
  10   2   9       93.08       93.50      8.73 o 
  12   2   9       62.87       52.95      9.90 o 
  14   2   9       20.15       17.18     12.16 o 
  16   2   9      636.84      631.32     17.12 o 
  18   2   9       37.02       38.46     14.74 o 
  20   2   9      205.90      179.16     21.82 o 
  22   2   9        1.67       30.40     20.02 o 
  24   2   9      762.62      598.73     43.92 o 
  26   2   9      259.71      190.53     51.51 o 
 -27   3   9      130.68       89.38     74.48 o 
 -25   3   9      792.99      863.78     55.90 o 
 -23   3   9      113.00       96.20     24.04 o 
 -21   3   9       39.92       19.59     13.17 o 
 -19   3   9     1045.41     1230.58     28.21 o 
 -17   3   9        1.62        0.00      9.82 o 
 -15   3   9       46.92       20.13     18.37 o 
 -13   3   9      266.15      235.49     19.36 o 
 -11   3   9      724.67      731.89     16.93 o 
  -9   3   9        1.26        2.34      8.46 o 
  -7   3   9       99.52       89.78      9.40 o 
  -5   3   9     1443.88     1463.01     14.67 o 
  -3   3   9     3931.21     4046.53     26.67 o 
  -1   3   9      782.30      862.15     11.84 o 
   1   3   9     1746.73     1982.64     15.89 o 
   3   3   9      411.44      373.75     12.27 o 
   5   3   9     3333.70     3597.32     19.68 o 
   7   3   9       53.97       50.57      9.48 o 
   9   3   9        2.79        0.00      3.36 o 
  11   3   9      117.40       71.09     12.48 o 
  13   3   9       66.94       86.26     14.64 o 
  15   3   9      120.59       88.30     16.27 o 
  17   3   9        0.14        0.00      5.06 o 
  19   3   9       68.85       22.34     12.06 o 
  21   3   9       88.14       91.54     24.67 o 
  23   3   9      217.21      165.22     30.69 o 
  25   3   9        7.31        0.00     53.20 o 
 -24   4   9       71.24       14.19     17.84 o 
 -22   4   9      167.82      207.18     28.94 o 
 -20   4   9      401.24      541.61     26.35 o 
 -18   4   9      176.53      154.50     23.97 o 
 -16   4   9       39.94       70.98     17.87 o 
 -14   4   9       22.19        0.00      9.86 o 
 -12   4   9      258.35      215.72     17.52 o 
 -10   4   9      999.79      964.47     20.75 o 
  -8   4   9        1.99        0.00      5.70 o 
  -6   4   9      203.74      187.77     15.42 o 
  -4   4   9      876.36      872.60     14.60 o 
  -2   4   9       12.42        0.00      3.01 o 
   0   4   9      159.42      151.04     10.17 o 
   2   4   9       23.89       21.99      9.27 o 
   4   4   9      197.28      199.34     11.39 o 
   6   4   9        0.00        0.00      3.61 o 
   8   4   9        1.88        0.00     10.15 o 
  10   4   9      145.71      145.00     16.61 o 
  12   4   9      495.63      479.48     20.99 o 
  14   4   9       37.56        8.51      6.19 o 
  16   4   9       32.05       23.87     18.11 o 
  18   4   9      124.18      102.15     22.29 o 
  20   4   9       54.18       27.88     17.82 o 
  22   4   9      133.12       82.03     28.03 o 
 -23   5   9        1.68        0.00     29.43 o 
 -21   5   9       13.80       13.76     28.43 o 
 -19   5   9        2.71        2.19     15.58 o 
 -17   5   9      149.31      170.88     24.89 o 
 -15   5   9     2331.20     2325.92     44.30 o 
 -13   5   9     1291.13     1270.60     27.02 o 
 -11   5   9     4073.89     4103.76     68.46 o 
  -9   5   9      879.40      942.90     25.68 o 
  -7   5   9        3.70        0.00     12.02 o 
  -5   5   9      475.25      428.15     19.66 o 
  -3   5   9      324.48      325.22     16.52 o 
  -1   5   9     2426.03     2618.22     22.41 o 
   1   5   9      276.12      304.92     14.53 o 
   3   5   9        9.08        0.00      5.86 o 
   5   5   9      696.02      654.28     16.90 o 
   7   5   9       52.94       35.15     16.81 o 
   9   5   9      189.42      162.59     20.19 o 
  11   5   9       10.77        0.00      7.52 o 
  13   5   9      291.49      234.39     23.25 o 
  15   5   9       84.74       79.91     21.80 o 
  17   5   9      694.04      790.36     31.63 o 
  19   5   9       59.52       64.27     28.53 o 
  21   5   9       11.70        0.00     22.55 o 
 -18   6   9      158.73      177.28     30.44 o 
 -16   6   9      358.78      386.85     28.55 o 
 -14   6   9      884.08      919.77     25.70 o 
 -12   6   9      126.71      110.61     24.67 o 
 -10   6   9      170.04      174.11     23.92 o 
  -8   6   9        0.04        0.00      4.79 o 
  -6   6   9       17.01        3.38     12.72 o 
  -4   6   9       30.07        1.27      8.34 o 
  -2   6   9      112.92       65.31     18.98 o 
   0   6   9      647.76      681.78     19.94 o 
   2   6   9       32.04       74.83     18.34 o 
   4   6   9       19.78       37.32     20.12 o 
   6   6   9        7.99       87.43     25.96 o 
   8   6   9      729.22      866.49     26.12 o 
  10   6   9     1078.16     1099.44     27.85 o 
  12   6   9      526.13      544.02     29.84 o 
  14   6   9        3.23        0.00     17.98 o 
  16   6   9      111.21       60.66     29.00 o 
 -13   7   9      108.18       66.41     27.79 o 
 -11   7   9      117.26      123.31     28.61 o 
  -9   7   9      186.25      142.41     27.47 o 
  -7   7   9        5.53        0.00     10.47 o 
  -5   7   9      265.48      274.18     32.21 o 
  -3   7   9        4.06        0.00      6.12 o 
  -1   7   9       28.53       28.51     25.71 o 
   1   7   9       31.14        0.00     12.35 o 
   3   7   9       18.09        5.77     18.84 o 
   5   7   9       36.92        2.58     16.89 o 
   7   7   9      314.34      460.81     38.19 o 
   9   7   9      154.20      154.97     32.89 o 
  11   7   9        6.22        0.00      6.91 o 
 -28   0  10      392.75      378.78     85.12 o 
 -26   0  10     6659.46     7705.46    138.32 o 
 -24   0  10     1937.47     1981.16     76.61 o 
 -22   0  10     1644.78     1723.67     68.10 o 
 -20   0  10     4957.50     4986.28     72.69 o 
 -18   0  10      312.58      243.16     33.46 o 
 -16   0  10      703.65      788.70     34.22 o 
 -14   0  10     1254.08     1434.71     20.30 o 
 -12   0  10     4507.74     3838.66     43.81 o 
 -10   0  10      448.10      444.73     13.12 o 
  -8   0  10      243.78      217.39     11.28 o 
  -6   0  10      354.97      374.97      9.28 o 
  -4   0  10    18111.24    18712.26     47.46 o 
  -2   0  10     4587.77     4319.86     25.11 o 
   0   0  10    25389.06    24902.91     54.00 o 
   2   0  10        1.44       22.86      9.32 o 
   4   0  10    17627.30    18279.28     54.23 o 
   6   0  10     8241.45     8468.76     43.88 o 
   8   0  10        1.63        0.39      2.11 o 
  10   0  10      514.03      581.41     17.22 o 
  12   0  10     2915.99     2661.20     29.71 o 
  14   0  10     4681.16     4590.75     35.11 o 
  16   0  10     4224.60     3934.71     34.67 o 
  18   0  10      732.81      683.42     35.34 o 
  20   0  10     2088.91     1930.96     50.39 o 
  22   0  10       70.51       92.32     35.34 o 
  24   0  10      670.84      638.40     56.39 o 
  26   0  10      677.91      751.07     60.93 o 
 -29   1  10        0.01        0.00     45.75 o 
 -27   1  10      252.66      257.51     48.89 o 
 -25   1  10       39.68       34.43     48.85 o 
 -23   1  10      796.41      766.07     40.13 o 
 -21   1  10     1175.32     1142.94     43.69 o 
 -19   1  10        0.51       15.34     22.11 o 
 -17   1  10        2.82        0.00      5.46 o 
 -15   1  10      477.17      457.41     14.50 o 
 -13   1  10     1384.04     1317.40     15.66 o 
 -11   1  10     1859.92     1844.97     14.43 o 
  -9   1  10     2589.35     2816.13     22.49 o 
  -7   1  10     6133.12     6558.92     27.24 o 
  -5   1  10       50.63       90.49      7.01 o 
  -3   1  10     2376.57     2461.22     13.84 o 
  -1   1  10     8370.52     8979.26     34.41 o 
   1   1  10     3285.69     3411.32     17.01 o 
   3   1  10      269.27      223.13      8.13 o 
   5   1  10     5692.83     5552.56     23.73 o 
   7   1  10        0.61        0.11      6.14 o 
   9   1  10      590.22      617.55     10.69 o 
  11   1  10     1634.92     1708.88     16.33 o 
  13   1  10     2278.57     2276.81     19.35 o 
  15   1  10       24.67       21.87     14.90 o 
  17   1  10      859.10      761.86     19.86 o 
  19   1  10       43.89       21.52     12.48 o 
  21   1  10      611.27      518.49     34.59 o 
  23   1  10     1631.58     1949.22     44.63 o 
  25   1  10      344.12      355.30     47.08 o 
  27   1  10        8.04       17.74     36.27 o 
 -28   2  10       61.25       55.78     68.05 o 
 -26   2  10       74.41       12.47     29.16 o 
 -24   2  10        0.24       22.82     35.46 o 
 -22   2  10      239.56      203.97     31.37 o 
 -20   2  10      107.16       72.77     19.63 o 
 -18   2  10      320.75      243.55     19.56 o 
 -16   2  10       19.40       20.29     13.90 o 
 -14   2  10        0.44        0.00      4.05 o 
 -12   2  10     3312.93     3500.98     30.14 o 
 -10   2  10      707.31      732.94     10.66 o 
  -8   2  10     5874.16     6154.10     21.81 o 
  -6   2  10      803.35      819.54      9.21 o 
  -4   2  10       45.95       52.84      8.05 o 
  -2   2  10     4976.55     5452.71     33.74 o 
   0   2  10      758.37      606.52      9.65 o 
   2   2  10     1913.33     1612.03     12.70 o 
   4   2  10        0.42        0.48      3.52 o 
   6   2  10        7.08       31.09      7.65 o 
   8   2  10       53.46       66.71      8.77 o 
  10   2  10     1310.99     1145.74     12.68 o 
  12   2  10        5.40        5.34      7.39 o 
  14   2  10      196.13      179.28     15.08 o 
  16   2  10      120.31      100.67     15.13 o 
  18   2  10        4.46        0.00     12.19 o 
  20   2  10      450.15      479.18     26.42 o 
  22   2  10     2517.78     2911.72     46.72 o 
  24   2  10      864.35      781.87     47.16 o 
  26   2  10       73.27      112.61     40.60 o 
 -27   3  10        0.01        0.00     40.29 o 
 -25   3  10      687.74      742.12     56.94 o 
 -23   3  10       51.28       35.38     24.02 o 
 -21   3  10       15.23        0.00      6.02 o 
 -19   3  10       48.84       71.01     22.90 o 
 -17   3  10      131.39       99.06     21.50 o 
 -15   3  10     1150.39     1125.57     25.22 o 
 -13   3  10       12.32        0.00      6.70 o 
 -11   3  10      155.67       88.44     15.02 o 
  -9   3  10      493.12      411.05     14.95 o 
  -7   3  10        0.47        8.58      5.96 o 
  -5   3  10      150.42      129.13     10.46 o 
  -3   3  10     2104.04     2025.70     16.13 o 
  -1   3  10      248.97      256.13     10.05 o 
   1   3  10      673.18      711.90     13.97 o 
   3   3  10       63.54       26.31      9.07 o 
   5   3  10     4313.10     4341.63     25.43 o 
   7   3  10       83.47      103.09     10.21 o 
   9   3  10      486.75      549.99     12.62 o 
  11   3  10      162.87      142.26     15.03 o 
  13   3  10      212.22      180.09     18.10 o 
  15   3  10      501.41      448.85     20.13 o 
  17   3  10        0.48        0.00      6.85 o 
  19   3  10       49.74       17.30     11.06 o 
  21   3  10       60.91        0.99     20.78 o 
  23   3  10      285.95      262.88     31.88 o 
  25   3  10       18.11       36.57     48.08 o 
 -24   4  10        2.20        0.00     24.80 o 
 -22   4  10       27.70        0.00     16.69 o 
 -20   4  10      181.88      199.60     28.54 o 
 -18   4  10     1372.83     1353.39     27.82 o 
 -16   4  10        1.08        0.93      8.27 o 
 -14   4  10      532.76      448.20     20.40 o 
 -12   4  10     1077.10     1001.66     21.78 o 
 -10   4  10     1344.98     1276.10     22.08 o 
  -8   4  10      558.97      555.95     17.84 o 
  -6   4  10        0.03        0.00      3.77 o 
  -4   4  10      381.77      390.29     13.65 o 
  -2   4  10     1938.14     1734.99     17.32 o 
   0   4  10       33.00       21.84     10.25 o 
   2   4  10       44.68       29.67      9.37 o 
   4   4  10      545.89      494.07     12.54 o 
   6   4  10      216.95      180.22     12.84 o 
   8   4  10     2150.74     2177.41     30.38 o 
  10   4  10       10.38        0.00      6.10 o 
  12   4  10       20.87        4.96      5.09 o 
  14   4  10        2.69        0.00      7.65 o 
  16   4  10      109.19      125.37     20.04 o 
  18   4  10       57.78       64.94     21.21 o 
  20   4  10        2.56        0.00     16.19 o 
  22   4  10       67.17       28.07     24.22 o 
 -21   5  10      217.95      243.65     31.07 o 
 -19   5  10       25.56       11.39      7.73 o 
 -17   5  10       46.27       35.11     24.17 o 
 -15   5  10     1325.13     1391.59     27.23 o 
 -13   5  10      143.58       99.28     21.75 o 
 -11   5  10      564.62      579.09     23.52 o 
  -9   5  10     2570.96     2556.48     30.85 o 
  -7   5  10      694.25      750.68     21.53 o 
  -5   5  10        9.14        0.00      6.50 o 
  -3   5  10      230.91      176.98     16.05 o 
  -1   5  10      636.37      705.72     17.31 o 
   1   5  10      332.11      326.89     15.67 o 
   3   5  10     1850.83     1828.02     19.39 o 
   5   5  10      550.65      602.57     24.42 o 
   7   5  10      638.34      652.37     20.57 o 
   9   5  10      240.02      220.22     21.20 o 
  11   5  10        8.55        0.00     11.87 o 
  13   5  10       18.29        0.00      6.03 o 
  15   5  10      105.25      105.33     21.97 o 
  17   5  10       59.91       63.30     26.23 o 
  19   5  10      238.39      187.51     31.14 o 
 -18   6  10       46.15       68.87     32.43 o 
 -16   6  10      937.20     1096.30     29.41 o 
 -14   6  10      365.08      334.86     30.39 o 
 -12   6  10        0.00        0.00      5.90 o 
 -10   6  10      123.40      108.36     24.80 o 
  -8   6  10      174.17      155.22     25.28 o 
  -6   6  10      144.22      167.37     21.32 o 
  -4   6  10      301.30      263.99     24.12 o 
  -2   6  10        2.38        0.00     10.76 o 
   0   6  10      287.95      362.74     19.47 o 
   2   6  10     1056.91     1058.48     21.38 o 
   4   6  10      241.70      264.43     24.62 o 
   6   6  10     3010.37     3373.41     39.29 o 
   8   6  10     1943.27     2223.66     31.92 o 
  10   6  10       48.64       27.44     16.02 o 
  12   6  10      784.44      826.28     29.82 o 
  14   6  10        6.47        0.00     22.77 o 
  16   6  10        8.03        0.00     11.81 o 
 -11   7  10       11.82        0.00      8.08 o 
  -9   7  10        8.99        6.55     24.56 o 
  -7   7  10       63.33       67.66     27.81 o 
  -5   7  10        2.16        0.00     15.61 o 
  -3   7  10       43.55       36.99     23.80 o 
  -1   7  10      117.73       89.26     30.46 o 
   1   7  10        1.63        0.00     22.13 o 
   3   7  10        0.31        0.00     17.62 o 
   5   7  10      272.71      250.32     31.51 o 
   7   7  10      516.16      475.54     39.95 o 
   9   7  10       65.03       67.75     32.37 o 
 -29   1  11      207.79      279.81     54.91 o 
 -27   1  11      242.64      253.44     47.38 o 
 -25   1  11      810.30      782.77     48.88 o 
 -23   1  11      220.76      174.62     32.31 o 
 -21   1  11        0.62       36.00     26.44 o 
 -19   1  11       87.24       95.67     24.18 o 
 -17   1  11       21.90       14.71      8.67 o 
 -15   1  11      150.38      139.20     13.81 o 
 -13   1  11      280.66      238.77     12.72 o 
 -11   1  11     1523.59     1552.24     14.11 o 
  -9   1  11       38.60       21.62      8.45 o 
  -7   1  11     2845.62     3268.24     17.67 o 
  -5   1  11     9262.12     9200.01     24.83 o 
  -3   1  11     2400.95     2975.72     15.86 o 
  -1   1  11    43907.85    46781.62    138.27 o 
   1   1  11     3641.12     3868.66     18.97 o 
   3   1  11      579.97      655.01     10.19 o 
   5   1  11      434.39      456.13      8.86 o 
   7   1  11     4746.36     4612.48     22.84 o 
   9   1  11      268.10      211.70     10.83 o 
  11   1  11     2125.07     2279.06     20.42 o 
  13   1  11     1012.57     1152.49     16.03 o 
  15   1  11      240.67      217.90     15.27 o 
  17   1  11        0.85        9.82     18.88 o 
  19   1  11     1391.56     1374.23     25.15 o 
  21   1  11     1661.32     1685.96     40.94 o 
  23   1  11       86.71       72.04     34.39 o 
  25   1  11     1106.51     1114.16     45.24 o 
 -28   2  11       73.71       96.37     52.60 o 
 -26   2  11      151.79      167.55     41.15 o 
 -24   2  11        1.04       22.87     35.48 o 
 -22   2  11      530.13      476.41     39.64 o 
 -20   2  11      378.92      317.33     23.20 o 
 -18   2  11      277.54      246.49     20.09 o 
 -16   2  11      183.76      169.09     16.88 o 
 -14   2  11      603.35      663.12     17.72 o 
 -12   2  11      271.19      179.77     14.70 o 
 -10   2  11      156.59      170.08     10.55 o 
  -8   2  11    15466.80    16093.77     38.60 o 
  -6   2  11      189.48      238.95     10.07 o 
  -4   2  11      134.74      133.86      9.16 o 
  -2   2  11     7911.49     8110.97     27.67 o 
   0   2  11      432.29      424.11     10.17 o 
   2   2  11       92.20      116.91      9.10 o 
   4   2  11     2432.73     2469.86     18.21 o 
   6   2  11      273.39      325.82      9.92 o 
   8   2  11      996.35      977.87     13.64 o 
  10   2  11      370.46      271.29     11.85 o 
  12   2  11      360.76      284.36     13.22 o 
  14   2  11        0.05        0.00      5.48 o 
  16   2  11      112.54       48.56     16.16 o 
  18   2  11       16.54       43.92     19.46 o 
  20   2  11      331.72      287.99     25.10 o 
  22   2  11      370.61      397.44     29.70 o 
  24   2  11       93.95       97.46     39.66 o 
  26   2  11       57.27       55.15     41.21 o 
 -25   3  11       92.54      131.50     53.68 o 
 -23   3  11      148.87       95.73     30.94 o 
 -21   3  11       19.64        0.00     15.66 o 
 -19   3  11      168.73      135.81     23.36 o 
 -17   3  11      723.02      767.91     25.72 o 
 -15   3  11      912.76      947.02     25.26 o 
 -13   3  11      563.38      613.50     21.76 o 
 -11   3  11        2.51        0.00      3.81 o 
  -9   3  11      609.76      621.54     17.82 o 
  -7   3  11      807.65      745.91     12.84 o 
  -5   3  11        2.62        0.00      3.77 o 
  -3   3  11      636.66      668.12     11.62 o 
  -1   3  11       73.35       59.96      8.90 o 
   1   3  11      230.44      175.25     10.31 o 
   3   3  11     2106.82     1977.45     17.31 o 
   5   3  11      419.72      504.40     12.09 o 
   7   3  11       25.52       33.63     10.37 o 
   9   3  11      515.20      507.42     12.36 o 
  11   3  11     1623.53     1617.95     24.72 o 
  13   3  11      998.00      980.14     21.92 o 
  15   3  11      383.70      431.47     21.63 o 
  17   3  11       25.08        0.00      9.53 o 
  19   3  11      199.77      226.40     22.43 o 
  21   3  11       47.40       12.85     10.04 o 
  23   3  11        1.54        0.00     25.45 o 
 -24   4  11        1.12        0.00      9.17 o 
 -22   4  11        3.01        0.00     13.92 o 
 -20   4  11      587.78      700.70     30.97 o 
 -18   4  11       18.60        4.18     14.22 o 
 -16   4  11     1206.75     1382.67     27.61 o 
 -14   4  11      258.53      188.25     19.13 o 
 -12   4  11      321.89      288.30     19.33 o 
 -10   4  11      152.82      148.56     17.91 o 
  -8   4  11      566.53      563.43     20.51 o 
  -6   4  11       51.65       41.19     16.08 o 
  -4   4  11      579.55      650.94     14.66 o 
  -2   4  11     2134.71     1931.38     18.73 o 
   0   4  11       20.12       30.67      8.75 o 
   2   4  11        3.20        1.54      5.35 o 
   4   4  11      607.98      629.84     13.58 o 
   6   4  11     1691.37     1857.51     36.18 o 
   8   4  11      194.64      167.29     17.56 o 
  10   4  11      558.05      524.07     22.29 o 
  12   4  11       10.26        3.01      7.04 o 
  14   4  11      319.22      283.65     22.74 o 
  16   4  11      310.18      257.51     25.01 o 
  18   4  11       27.50        0.60     13.13 o 
  20   4  11       49.98       16.98     10.48 o 
  22   4  11       32.45       11.36     11.47 o 
 -21   5  11       23.13        0.00      9.23 o 
 -19   5  11      231.16      188.62     29.25 o 
 -17   5  11       24.73        0.00     11.31 o 
 -15   5  11       46.68        4.18      7.46 o 
 -13   5  11      603.95      551.80     24.56 o 
 -11   5  11      126.80      122.41     22.35 o 
  -9   5  11     9093.48     9311.94    108.12 o 
  -7   5  11      751.74      817.93     22.47 o 
  -5   5  11     2250.98     2329.89     44.17 o 
  -3   5  11      232.98      239.91     16.84 o 
  -1   5  11       73.79       25.32     10.66 o 
   1   5  11     2669.92     2838.09     24.17 o 
   3   5  11      474.46      429.19     19.01 o 
   5   5  11     1739.16     1898.26     22.71 o 
   7   5  11     1064.51     1122.28     23.25 o 
   9   5  11      245.20      251.45     20.54 o 
  11   5  11      305.70      308.27     22.93 o 
  13   5  11      268.71      251.31     25.71 o 
  15   5  11        0.73        0.00      6.50 o 
  17   5  11       27.06        4.52     13.43 o 
  19   5  11      233.26      240.60     30.92 o 
 -18   6  11      568.62      613.35     32.00 o 
 -16   6  11      224.91      259.26     35.12 o 
 -14   6  11      210.86      181.43     30.34 o 
 -12   6  11       90.48       53.70     26.90 o 
 -10   6  11      327.26      288.19     26.02 o 
  -8   6  11      286.67      263.23     25.65 o 
  -6   6  11        7.98        0.00      8.39 o 
  -4   6  11        6.37        0.00      5.59 o 
  -2   6  11      101.55      121.43     22.74 o 
   0   6  11      260.40      262.41     20.37 o 
   2   6  11      626.34      654.63     21.31 o 
   4   6  11     1107.84     1047.36     27.88 o 
   6   6  11     1068.71     1209.52     27.19 o 
   8   6  11       25.08        6.72      8.11 o 
  10   6  11       89.71       98.50     23.37 o 
  12   6  11      114.37       79.92     26.77 o 
  14   6  11      118.69      104.70     29.96 o 
 -11   7  11       31.00       62.20     33.19 o 
  -9   7  11      126.58      115.51     30.93 o 
  -7   7  11       96.30      108.08     30.08 o 
  -5   7  11       51.61       73.99     29.95 o 
  -3   7  11       34.53        0.00     16.75 o 
  -1   7  11        4.27        0.00     26.20 o 
   1   7  11        0.05        0.00     34.61 o 
   3   7  11        6.70        0.00     21.43 o 
   5   7  11       17.72        0.00     14.70 o 
   7   7  11      485.68      512.81     36.46 o 
   9   7  11       24.88        2.57     25.12 o 
 -28   0  12      719.77      817.15     89.38 o 
 -26   0  12     4954.20     5749.83    123.42 o 
 -24   0  12      307.48      295.79     61.71 o 
 -22   0  12     2914.93     2751.07     62.72 o 
 -20   0  12    11266.85    11878.08    107.84 o 
 -18   0  12       47.07       35.75     29.98 o 
 -16   0  12     3794.52     4035.84     59.96 o 
 -14   0  12     1867.67     1913.73     26.59 o 
 -12   0  12     1074.53     1103.78     19.86 o 
 -10   0  12      149.76      191.99     13.24 o 
  -8   0  12     1491.58     1304.84     18.80 o 
  -6   0  12     2066.15     2364.71     18.73 o 
  -4   0  12    27545.95    28188.83     66.96 o 
  -2   0  12    27229.36    31949.17     77.83 o 
   0   0  12    19871.74    21304.71     55.34 o 
   2   0  12     7850.57     8817.29     37.59 o 
   4   0  12      377.55      229.15     13.33 o 
   6   0  12    18022.70    19321.83     84.09 o 
   8   0  12     1509.48     1591.80     24.19 o 
  10   0  12      573.18      510.21     20.81 o 
  12   0  12       30.82        2.83      9.19 o 
  14   0  12     4753.40     4766.80     42.48 o 
  16   0  12       41.66       50.29     19.63 o 
  18   0  12     1105.46     1010.80     57.46 o 
  20   0  12      139.95       57.46     51.07 o 
  22   0  12      693.61      619.25     68.10 o 
  24   0  12       18.43        0.00     23.41 o 
  26   0  12        5.11       29.79     65.97 o 
 -27   1  12     1063.26     1086.17     60.82 o 
 -25   1  12     2825.04     3197.43     76.96 o 
 -23   1  12      309.07      281.64     35.20 o 
 -21   1  12     2986.44     3093.66     50.00 o 
 -19   1  12       56.68       41.15     27.13 o 
 -17   1  12     1130.06     1135.59     20.03 o 
 -15   1  12      390.03      389.14     15.82 o 
 -13   1  12      697.09      650.73     14.43 o 
 -11   1  12      445.40      420.02     10.83 o 
  -9   1  12     1828.16     2045.13     15.79 o 
  -7   1  12      570.53      599.89     10.48 o 
  -5   1  12     2746.88     2739.78     15.24 o 
  -3   1  12       15.09       67.37      8.91 o 
  -1   1  12    34753.24    37292.86     95.33 o 
   1   1  12      228.92      289.17     10.36 o 
   3   1  12       64.15       54.65      8.20 o 
   5   1  12       18.54       43.18      7.88 o 
   7   1  12     1106.40     1031.13     12.83 o 
   9   1  12      346.96      270.95     11.45 o 
  11   1  12      911.81      984.16     15.16 o 
  13   1  12       10.01        7.59      7.01 o 
  15   1  12     1226.37     1097.94     19.78 o 
  17   1  12     1521.90     1567.88     25.43 o 
  19   1  12     1755.96     1589.91     26.56 o 
  21   1  12       79.42       54.55     30.90 o 
  23   1  12      639.68      514.16     44.23 o 
  25   1  12      127.45      139.09     39.20 o 
 -26   2  12      388.62      377.13     58.18 o 
 -24   2  12      536.25      738.61     74.48 o 
 -22   2  12        1.03        0.00     43.62 o 
 -20   2  12       60.43       30.55     22.62 o 
 -18   2  12        0.22        0.00      9.94 o 
 -16   2  12        7.77        0.38      5.49 o 
 -14   2  12        6.61        0.00      4.94 o 
 -12   2  12      464.18      394.56     17.40 o 
 -10   2  12      108.82       91.49     11.08 o 
  -8   2  12      318.97      414.48     10.92 o 
  -6   2  12      212.70      236.02     11.18 o 
  -4   2  12      651.91      573.43     10.56 o 
  -2   2  12      537.24      548.20     11.69 o 
   0   2  12     1433.98     1467.15     14.92 o 
   2   2  12      689.48      731.00     13.42 o 
   4   2  12     1365.02     1322.84     14.30 o 
   6   2  12      253.19      251.28     13.48 o 
   8   2  12      165.27      119.25     10.49 o 
  10   2  12      550.40      416.94     13.78 o 
  12   2  12      403.47      403.01     14.99 o 
  14   2  12      525.38      493.87     19.48 o 
  16   2  12      914.59      869.57     24.31 o 
  18   2  12     2436.72     2721.01     33.31 o 
  20   2  12     2588.84     2897.08     34.85 o 
  22   2  12      347.74      309.40     31.25 o 
  24   2  12        1.86        0.22      3.46 o 
 -25   3  12      145.92       87.72     53.17 o 
 -23   3  12       76.44       58.63     31.38 o 
 -21   3  12      186.60      171.77     28.32 o 
 -19   3  12      266.84      230.30     25.72 o 
 -17   3  12      658.53      630.64     24.90 o 
 -15   3  12       46.19       32.63     21.30 o 
 -13   3  12      241.22      232.17     21.61 o 
 -11   3  12      109.17       96.37     17.14 o 
  -9   3  12       41.50       34.53     15.72 o 
  -7   3  12     1063.06     1151.31     15.67 o 
  -5   3  12       41.76       56.80     10.22 o 
  -3   3  12     1192.52     1107.86     14.09 o 
  -1   3  12      336.57      332.70     11.37 o 
   1   3  12       70.11       46.24      7.26 o 
   3   3  12     1024.82     1108.81     14.53 o 
   5   3  12     4677.50     4636.67     33.45 o 
   7   3  12        0.19        0.00      5.24 o 
   9   3  12       37.73       52.96     11.90 o 
  11   3  12     1742.34     1472.03     28.57 o 
  13   3  12      897.92     1060.25     28.57 o 
  15   3  12     2533.51     2588.79     32.07 o 
  17   3  12      465.14      438.80     24.87 o 
  19   3  12       55.44       53.13     24.01 o 
  21   3  12      117.85       88.37     29.90 o 
  23   3  12      116.03       92.53     32.02 o 
 -24   4  12        0.24        0.00      8.61 o 
 -22   4  12       50.72       43.17     32.41 o 
 -20   4  12      568.09      625.08     32.76 o 
 -18   4  12       15.11        0.00      6.61 o 
 -16   4  12     1317.54     1222.52     27.44 o 
 -14   4  12       75.84       57.21     20.11 o 
 -12   4  12      804.72      663.65     21.32 o 
 -10   4  12     2916.98     2742.83     42.37 o 
  -8   4  12       32.11       28.97     15.00 o 
  -6   4  12     5575.51     5654.70     91.18 o 
  -4   4  12     1298.14     1276.23     18.16 o 
  -2   4  12     2005.04     1940.82     19.42 o 
   0   4  12      560.34      523.48     17.38 o 
   2   4  12       83.75      100.27     11.78 o 
   4   4  12       12.76        2.22      4.75 o 
   6   4  12     1486.15     1452.55     30.45 o 
   8   4  12     1026.28      976.61     25.70 o 
  10   4  12     2289.53     2317.32     28.92 o 
  12   4  12        0.22        0.00      2.62 o 
  14   4  12     1082.91      979.07     33.43 o 
  16   4  12        4.89        0.00      9.87 o 
  18   4  12       96.48       15.33     21.44 o 
  20   4  12        5.82        0.00     10.32 o 
  22   4  12        0.43        0.00     22.63 o 
 -21   5  12       17.46       13.41     32.80 o 
 -19   5  12      124.02       53.08     29.81 o 
 -17   5  12      153.71      139.41     27.66 o 
 -15   5  12        3.14        0.00     12.06 o 
 -13   5  12      142.86      132.03     23.64 o 
 -11   5  12      804.14      836.78     24.24 o 
  -9   5  12     3310.60     3484.87     43.95 o 
  -7   5  12      291.90      282.64     22.42 o 
  -5   5  12      818.57      868.30     24.26 o 
  -3   5  12      710.01      648.73     19.37 o 
  -1   5  12      795.34      886.93     19.35 o 
   1   5  12      719.64      760.84     21.28 o 
   3   5  12       28.75       40.27     14.77 o 
   5   5  12       21.01        0.00      8.52 o 
   7   5  12      266.05      214.53     21.16 o 
   9   5  12        3.81        0.92     13.38 o 
  11   5  12      140.32      148.87     21.97 o 
  13   5  12      299.65      327.84     26.23 o 
  15   5  12      658.77      627.35     32.77 o 
  17   5  12       10.51        7.43     17.47 o 
  19   5  12       24.84        5.16      9.22 o 
 -16   6  12      475.00      386.01     35.56 o 
 -14   6  12        3.70        0.00     11.39 o 
 -12   6  12      316.05      332.67     28.33 o 
 -10   6  12      272.80      300.45     26.46 o 
  -8   6  12        3.62        7.42     17.84 o 
  -6   6  12      453.15      479.30     25.06 o 
  -4   6  12      497.04      571.64     27.87 o 
  -2   6  12      273.47      265.68     24.97 o 
   0   6  12       63.53       42.98     19.13 o 
   2   6  12       82.76       94.20     20.18 o 
   4   6  12       10.70        0.00     14.13 o 
   6   6  12      315.91      339.33     27.29 o 
   8   6  12      856.39     1030.75     27.71 o 
  10   6  12        5.61        3.56     23.33 o 
  12   6  12     1074.87     1193.96     31.34 o 
  14   6  12       12.13        0.00      8.57 o 
  -9   7  12        0.32        5.77     19.01 o 
  -7   7  12       50.62       57.43     30.86 o 
  -5   7  12      192.08      230.49     33.37 o 
  -3   7  12       39.20        0.00     28.43 o 
  -1   7  12       35.43       63.71     32.11 o 
   1   7  12        1.52        0.00     28.90 o 
   3   7  12        3.82        4.35     12.28 o 
   5   7  12       34.70        0.00     16.05 o 
   7   7  12       15.81        0.00     22.54 o 
 -27   1  13     1015.64     1278.72     81.93 o 
 -25   1  13      236.78      253.99     41.05 o 
 -23   1  13       22.44       36.15     31.15 o 
 -21   1  13      528.33      477.24     37.87 o 
 -19   1  13       80.84       84.89     23.51 o 
 -17   1  13      559.44      558.83     20.09 o 
 -15   1  13      374.78      302.94     16.75 o 
 -13   1  13      917.51      875.88     16.07 o 
 -11   1  13        4.69        1.55      3.58 o 
  -9   1  13      168.33      151.99     10.41 o 
  -7   1  13      102.49       95.28      8.84 o 
  -5   1  13        1.40        4.94      3.92 o 
  -3   1  13     4404.99     4785.79     20.68 o 
  -1   1  13      400.81      746.25     21.56 o 
   1   1  13     4216.03     4483.25     21.90 o 
   3   1  13      357.63      346.61     10.45 o 
   5   1  13     2527.88     2289.80     16.46 o 
   7   1  13      312.63      398.86      9.83 o 
   9   1  13      408.70      412.17     12.74 o 
  11   1  13      146.82      137.53     12.14 o 
  13   1  13     2840.44     2805.89     23.25 o 
  15   1  13      115.98      109.07     16.12 o 
  17   1  13      675.99      621.68     23.79 o 
  19   1  13        1.33        0.00      7.81 o 
  21   1  13        5.68        3.98     31.43 o 
  23   1  13      308.97      299.51     40.51 o 
  25   1  13       85.58       87.77     41.03 o 
 -26   2  13      573.70      723.48     63.16 o 
 -24   2  13        1.30       12.19     42.86 o 
 -22   2  13      455.77      458.40     50.11 o 
 -20   2  13        0.16        4.80     21.89 o 
 -18   2  13      330.08      271.08     25.03 o 
 -16   2  13      471.16      476.89     23.21 o 
 -14   2  13      428.94      455.70     19.80 o 
 -12   2  13      128.64       89.33     16.39 o 
 -10   2  13      558.19      580.93     13.36 o 
  -8   2  13      166.41      220.11     11.97 o 
  -6   2  13      568.96      562.43     12.64 o 
  -4   2  13     1123.85     1142.77     14.75 o 
  -2   2  13       97.30       69.05      9.71 o 
   0   2  13      239.01      294.13     10.57 o 
   2   2  13        3.23        7.36      9.51 o 
   4   2  13     2424.00     2300.24     18.49 o 
   6   2  13     2094.50     2113.83     25.66 o 
   8   2  13       65.75       24.26     13.24 o 
  10   2  13       98.72       78.03     12.84 o 
  12   2  13      925.58      965.15     19.90 o 
  14   2  13      978.85      878.61     24.11 o 
  16   2  13      108.90       77.30     19.30 o 
  18   2  13      206.89      215.99     24.96 o 
  20   2  13       10.20       33.44     27.24 o 
  22   2  13      342.01      368.20     35.10 o 
  24   2  13      293.61      255.68     51.09 o 
 -25   3  13      979.95     1048.30     70.52 o 
 -23   3  13      469.20      561.38     50.47 o 
 -21   3  13     1573.47     1742.19     34.00 o 
 -19   3  13      304.17      283.75     27.42 o 
 -17   3  13       29.89        7.58     15.08 o 
 -15   3  13      160.82      124.57     20.81 o 
 -13   3  13     1189.84     1164.62     26.71 o 
 -11   3  13      446.31      397.72     20.94 o 
  -9   3  13       42.19       35.13     17.43 o 
  -7   3  13        9.66        3.65      6.57 o 
  -5   3  13     1937.57     1995.56     20.49 o 
  -3   3  13      176.37      165.52     12.19 o 
  -1   3  13     1691.11     1703.44     18.77 o 
   1   3  13      125.26      106.31     12.18 o 
   3   3  13       10.52       13.20      8.60 o 
   5   3  13     1405.44     1401.23     25.71 o 
   7   3  13     1969.69     1895.05     21.85 o 
   9   3  13      254.04      245.19     14.71 o 
  11   3  13      890.12      879.42     29.85 o 
  13   3  13       11.08       49.13     19.85 o 
  15   3  13      552.48      600.75     27.81 o 
  17   3  13      656.73      610.62     29.52 o 
  19   3  13       15.63        3.76     19.06 o 
  21   3  13       48.39       34.65     29.56 o 
  23   3  13       17.01        0.00     23.71 o 
 -24   4  13      352.48      364.73     44.00 o 
 -22   4  13      167.03      180.27     31.90 o 
 -20   4  13     1100.38      980.46     32.99 o 
 -18   4  13      596.52      530.28     30.67 o 
 -16   4  13        0.30        0.00     11.26 o 
 -14   4  13     1317.02     1354.90     27.76 o 
 -12   4  13      578.35      480.04     23.56 o 
 -10   4  13        0.02        0.00     14.36 o 
  -8   4  13       14.05       20.99     13.96 o 
  -6   4  13      146.46      149.22     18.85 o 
  -4   4  13     2043.24     2053.04     31.78 o 
  -2   4  13     2850.17     2858.35     22.92 o 
   0   4  13     2453.20     2423.97     35.25 o 
   2   4  13      587.63      663.65     15.15 o 
   4   4  13      552.32      475.90     15.76 o 
   6   4  13      458.61      505.22     17.28 o 
   8   4  13      780.45      761.43     22.32 o 
  10   4  13     2164.04     2270.72     28.96 o 
  12   4  13       29.61       33.44     14.10 o 
  14   4  13      152.30      113.42     20.35 o 
  16   4  13       25.78       77.99     23.20 o 
  18   4  13      328.90      328.80     29.28 o 
  20   4  13      186.35      171.07     33.99 o 
 -21   5  13       36.85       31.61     28.69 o 
 -19   5  13        2.65        0.00      6.98 o 
 -17   5  13      296.87      271.97     30.80 o 
 -15   5  13       80.03       47.74     25.39 o 
 -13   5  13      419.86      341.92     25.18 o 
 -11   5  13       41.37       35.67     21.35 o 
  -9   5  13      686.93      669.56     24.92 o 
  -7   5  13       97.86       84.75     19.79 o 
  -5   5  13        1.60        0.00     16.12 o 
  -3   5  13     4697.72     4731.75     42.42 o 
  -1   5  13     1620.71     1670.39     21.00 o 
   1   5  13     1807.28     1891.68     21.62 o 
   3   5  13       55.32       31.44     15.50 o 
   5   5  13      230.08      256.49     18.58 o 
   7   5  13      418.49      480.71     24.18 o 
   9   5  13      582.19      600.57     23.02 o 
  11   5  13      257.53      276.35     24.84 o 
  13   5  13     1725.47     1827.34     31.15 o 
  15   5  13       93.56      119.94     24.18 o 
  17   5  13      271.51      296.43     32.01 o 
 -16   6  13      340.03      385.19     35.33 o 
 -14   6  13      380.87      505.81     34.04 o 
 -12   6  13       87.77       76.05     26.63 o 
 -10   6  13       29.12       39.62     26.97 o 
  -8   6  13     1223.07     1342.29     29.26 o 
  -6   6  13        1.30       26.91     23.71 o 
  -4   6  13        5.31        0.00     14.75 o 
  -2   6  13        2.34        0.00      6.04 o 
   0   6  13       35.40        3.10      7.45 o 
   2   6  13      121.00      101.64     22.21 o 
   4   6  13      127.14      161.81     25.70 o 
   6   6  13      143.29      178.12     26.77 o 
   8   6  13      211.25      217.19     26.40 o 
  10   6  13      361.90      371.46     27.93 o 
  12   6  13        0.72        1.64     10.71 o 
  14   6  13       56.26       86.95     36.56 o 
  -7   7  13      156.47      281.58     36.21 o 
  -5   7  13       15.77       21.98     29.48 o 
  -3   7  13       51.47       21.53     29.81 o 
  -1   7  13        8.61        0.00     20.68 o 
   1   7  13       50.68       55.33     65.97 o 
   3   7  13       41.94       18.26     16.02 o 
   5   7  13       25.80        0.00     23.36 o 
 -28   0  14      527.78      589.45     93.63 o 
 -26   0  14        4.53        0.00     38.30 o 
 -24   0  14      284.47      298.52     49.06 o 
 -22   0  14     2420.48     2803.51     98.95 o 
 -20   0  14     7969.08     8641.80    256.42 o 
 -18   0  14      484.46      414.16     42.86 o 
 -16   0  14     1507.78     1443.95     43.33 o 
 -14   0  14     1628.55     1665.69     24.47 o 
 -12   0  14      908.21      956.30     19.81 o 
 -10   0  14      419.14      310.21     15.91 o 
  -8   0  14     3082.91     2651.81     26.43 o 
  -6   0  14     7717.31     7990.74     41.83 o 
  -4   0  14     1223.89     1321.09     18.66 o 
  -2   0  14     9840.62    10342.74     45.20 o 
   0   0  14      490.02      505.18     13.78 o 
   2   0  14     3372.96     4176.33     34.89 o 
   4   0  14     5124.76     5506.42     36.92 o 
   6   0  14     2758.71     3083.00     29.87 o 
   8   0  14     4289.73     4186.58     38.82 o 
  10   0  14     1199.96     1167.78     25.50 o 
  12   0  14        3.15        0.00     10.41 o 
  14   0  14     1821.46     1999.84     32.90 o 
  16   0  14     1186.18     1131.62     28.02 o 
  18   0  14      411.79      368.14     57.46 o 
  20   0  14      335.06      291.53     61.71 o 
  22   0  14        2.27        0.00     25.54 o 
  24   0  14       91.07       17.02     61.71 o 
 -27   1  14      122.07      125.99     44.37 o 
 -25   1  14        7.40        8.52     39.16 o 
 -23   1  14      725.69      704.74     41.30 o 
 -21   1  14      284.68      263.22     32.34 o 
 -19   1  14     1743.95     1688.45     35.32 o 
 -17   1  14      766.61      805.88     20.81 o 
 -15   1  14      415.25      430.40     19.21 o 
 -13   1  14      794.93      696.00     15.96 o 
 -11   1  14     1061.03     1049.55     14.32 o 
  -9   1  14     2247.86     2140.20     17.49 o 
  -7   1  14      269.06      247.92     10.37 o 
  -5   1  14      140.97      132.95      9.70 o 
  -3   1  14       15.10       20.22      5.53 o 
  -1   1  14      371.85      434.75     10.52 o 
   1   1  14       31.91       60.03      9.27 o 
   3   1  14       40.86       27.81      8.39 o 
   5   1  14     1062.73     1099.71     13.40 o 
   7   1  14      621.75      674.92     13.02 o 
   9   1  14      146.18      152.11     12.76 o 
  11   1  14     1423.81     1348.49     18.05 o 
  13   1  14      318.53      296.82     15.91 o 
  15   1  14        0.49        0.69      8.06 o 
  17   1  14      198.06      206.35     22.31 o 
  19   1  14       15.33        0.37      6.63 o 
  21   1  14       89.66      104.14     36.84 o 
  23   1  14      343.26      268.13     47.38 o 
 -26   2  14        9.47       93.10     51.95 o 
 -24   2  14        0.98       29.59     46.41 o 
 -22   2  14     2549.01     2680.85     67.51 o 
 -20   2  14        2.78        0.00     23.28 o 
 -18   2  14       28.90       25.04     22.51 o 
 -16   2  14       22.51       10.84      8.91 o 
 -14   2  14     3485.71     3656.09     34.08 o 
 -12   2  14      798.57      822.57     21.32 o 
 -10   2  14     2348.19     2120.35     21.95 o 
  -8   2  14     2827.84     2857.51     20.32 o 
  -6   2  14        7.23       16.68     11.19 o 
  -4   2  14       61.57       57.89     11.32 o 
  -2   2  14      444.00      387.13     12.18 o 
   0   2  14      465.54      469.09     12.80 o 
   2   2  14      291.00      325.74     11.28 o 
   4   2  14      447.59      442.81     11.89 o 
   6   2  14     1764.95     1586.00     22.13 o 
   8   2  14      407.62      458.38     14.50 o 
  10   2  14      382.33      365.72     15.58 o 
  12   2  14      356.22      350.12     16.75 o 
  14   2  14      162.39      126.62     20.47 o 
  16   2  14       10.69       16.12     21.49 o 
  18   2  14        0.78       17.54     18.29 o 
  20   2  14       46.11       43.27     25.00 o 
  22   2  14        7.61       19.83     30.10 o 
  24   2  14      358.86      369.47     54.91 o 
 -25   3  14      388.68      434.12     65.44 o 
 -23   3  14      938.23     1154.66     50.87 o 
 -21   3  14      176.77      149.76     28.74 o 
 -19   3  14       69.76       66.67     24.90 o 
 -17   3  14      162.99       79.89     23.96 o 
 -15   3  14      148.07       86.14     20.52 o 
 -13   3  14      125.78      123.71     20.26 o 
 -11   3  14      851.30      827.34     24.23 o 
  -9   3  14      272.55      227.78     20.83 o 
  -7   3  14      225.00      235.55     13.89 o 
  -5   3  14     3632.22     3713.19     27.07 o 
  -3   3  14      153.32      183.64     14.72 o 
  -1   3  14     5277.43     5462.57     37.12 o 
   1   3  14      123.60      135.18     12.44 o 
   3   3  14      243.21      198.73     13.60 o 
   5   3  14      761.66      748.11     15.63 o 
   7   3  14     3074.01     3169.28     44.26 o 
   9   3  14       13.50       25.41      7.35 o 
  11   3  14      938.26      983.05     27.90 o 
  13   3  14     2581.83     2712.06     36.51 o 
  15   3  14     1099.55     1179.69     31.15 o 
  17   3  14       44.73        9.28     19.44 o 
  19   3  14       12.13        0.00     12.54 o 
  21   3  14        0.01        0.00     27.72 o 
 -22   4  14      398.06      453.02     37.86 o 
 -20   4  14      190.85      225.01     30.98 o 
 -18   4  14       77.26       69.94     26.08 o 
 -16   4  14        1.77        0.00     20.51 o 
 -14   4  14       40.15       14.46     18.97 o 
 -12   4  14      333.02      258.54     24.38 o 
 -10   4  14     1562.92     1491.38     27.42 o 
  -8   4  14      614.36      609.14     22.48 o 
  -6   4  14     2526.91     2426.28     52.29 o 
  -4   4  14     8735.02     8652.55     42.11 o 
  -2   4  14     4566.86     4829.07     33.20 o 
   0   4  14     4953.27     5134.53     55.35 o 
   2   4  14      421.28      503.92     15.20 o 
   4   4  14     2069.22     2100.52     27.93 o 
   6   4  14      123.66      101.58     15.09 o 
   8   4  14      405.43      448.65     23.27 o 
  10   4  14      326.18      315.56     23.94 o 
  12   4  14     3755.89     3708.11     77.72 o 
  14   4  14       22.93       67.27     24.64 o 
  16   4  14     4741.14     5109.04     79.24 o 
  18   4  14       26.70       69.41     33.91 o 
  20   4  14      115.63      110.93     33.74 o 
 -19   5  14        5.94        0.00      9.38 o 
 -17   5  14       11.93        7.61     22.44 o 
 -15   5  14      164.77      170.00     27.13 o 
 -13   5  14      716.30      750.24     28.86 o 
 -11   5  14       89.82       77.86     21.76 o 
  -9   5  14     3166.36     3247.08     56.76 o 
  -7   5  14       55.92       32.12     21.29 o 
  -5   5  14      186.09      153.65     21.83 o 
  -3   5  14     1900.58     1932.62     26.99 o 
  -1   5  14      864.92      895.48     19.70 o 
   1   5  14      202.33      191.17     17.64 o 
   3   5  14       53.48       33.53     20.79 o 
   5   5  14      443.12      445.93     22.20 o 
   7   5  14      186.29      176.51     25.66 o 
   9   5  14       63.04       36.44     21.69 o 
  11   5  14      169.23      174.02     30.24 o 
  13   5  14      302.02      297.43     30.52 o 
  15   5  14        2.96       74.64     33.94 o 
  17   5  14      705.32      905.53     43.79 o 
 -14   6  14      192.98      161.59     31.44 o 
 -12   6  14       13.32        1.27     20.48 o 
 -10   6  14      576.51      503.90     30.24 o 
  -8   6  14      517.74      613.88     28.67 o 
  -6   6  14     1092.19     1298.98     29.32 o 
  -4   6  14       11.30        5.33     16.85 o 
  -2   6  14      256.02      308.55     28.85 o 
   0   6  14       23.47        9.16     12.81 o 
   2   6  14      138.17      122.98     23.10 o 
   4   6  14      294.07      238.05     30.68 o 
   6   6  14       58.87       20.51     13.44 o 
   8   6  14      269.12      310.75     31.33 o 
  10   6  14      100.54      175.49     29.42 o 
  12   6  14      183.57      169.25     30.33 o 
  -5   7  14       29.20       14.04     31.48 o 
  -3   7  14       45.12        0.00     30.09 o 
  -1   7  14      180.63      174.80     35.99 o 
   1   7  14       10.20        0.00     14.50 o 
   3   7  14       34.06       49.52     29.36 o 
 -27   1  15      731.75      859.35     59.22 o 
 -25   1  15        1.29        0.00     31.61 o 
 -23   1  15       37.60       34.83     34.95 o 
 -21   1  15      712.62      701.53     36.95 o 
 -19   1  15      366.30      289.69     31.39 o 
 -17   1  15       85.42       74.56     17.52 o 
 -15   1  15     5273.11     5214.55     35.87 o 
 -13   1  15      396.20      400.07     16.10 o 
 -11   1  15     2550.58     2530.01     20.06 o 
  -9   1  15       48.13       63.46     10.89 o 
  -7   1  15        6.97        1.66      7.28 o 
  -5   1  15     1407.62     1452.39     14.15 o 
  -3   1  15      380.98      563.35     10.70 o 
  -1   1  15     2880.15     2792.90     19.21 o 
   1   1  15       83.24       75.87     10.05 o 
   3   1  15       51.26       23.05      5.45 o 
   5   1  15      827.57      915.88     20.00 o 
   7   1  15     6081.09     6390.95     28.91 o 
   9   1  15     1061.95     1024.83     15.62 o 
  11   1  15     3794.33     3652.36     26.87 o 
  13   1  15        9.11        0.00      7.19 o 
  15   1  15      364.39      324.90     18.74 o 
  17   1  15       27.48        0.00      7.46 o 
  19   1  15       73.87       12.00     17.59 o 
  21   1  15      609.37      603.99     49.59 o 
  23   1  15      113.35       87.31     51.64 o 
 -26   2  15      384.36      495.09     59.29 o 
 -24   2  15     1426.83     1627.53     65.44 o 
 -22   2  15       95.87      105.76     43.95 o 
 -20   2  15      661.92      724.62     32.38 o 
 -18   2  15        3.95        1.34      8.39 o 
 -16   2  15       35.85       43.17     19.24 o 
 -14   2  15     1075.28     1020.71     23.78 o 
 -12   2  15     1257.88     1198.94     23.82 o 
 -10   2  15     2074.68     2106.92     23.08 o 
  -8   2  15      714.44      664.11     14.71 o 
  -6   2  15     1747.53     1844.00     19.96 o 
  -4   2  15     1884.40     1809.14     21.42 o 
  -2   2  15      467.25      411.11     13.50 o 
   0   2  15       70.03       32.74      9.67 o 
   2   2  15      352.80      300.55     11.67 o 
   4   2  15      236.73      178.07     11.69 o 
   6   2  15      285.81      261.45     13.44 o 
   8   2  15       93.62       88.46     13.32 o 
  10   2  15       16.19        0.55      3.32 o 
  12   2  15      393.88      366.91     18.04 o 
  14   2  15      355.54      333.01     25.49 o 
  16   2  15       87.95       47.04     22.34 o 
  18   2  15     1664.41     1905.14     34.61 o 
  20   2  15        0.50        0.00     25.29 o 
  22   2  15      464.92      456.87     37.67 o 
 -25   3  15      104.01      139.97     59.82 o 
 -23   3  15     2334.57     2638.02     59.68 o 
 -21   3  15        2.02        0.00     14.19 o 
 -19   3  15      866.65      813.74     33.33 o 
 -17   3  15     1387.02     1369.62     30.70 o 
 -15   3  15      187.43      137.46     21.94 o 
 -13   3  15      387.62      375.13     24.91 o 
 -11   3  15      106.57       91.09     20.32 o 
  -9   3  15      635.18      607.94     24.00 o 
  -7   3  15     1841.86     1859.96     21.57 o 
  -5   3  15        0.11        0.00      5.13 o 
  -3   3  15     5492.67     5471.23     33.00 o 
  -1   3  15      219.52      166.46     14.41 o 
   1   3  15     1642.58     1826.31     20.41 o 
   3   3  15     1517.37     1451.22     30.76 o 
   5   3  15      269.84      267.00     14.35 o 
   7   3  15      845.72      913.32     17.45 o 
   9   3  15      278.22      246.92     17.26 o 
  11   3  15     3622.30     3683.80     38.74 o 
  13   3  15       33.47       65.26     22.27 o 
  15   3  15      333.14      328.32     28.64 o 
  17   3  15        0.02        0.33     10.03 o 
  19   3  15      532.11      557.37     32.82 o 
  21   3  15      484.52      449.20     38.54 o 
 -22   4  15      840.43      940.68     40.04 o 
 -20   4  15      226.46      235.84     31.01 o 
 -18   4  15      453.32      431.46     28.94 o 
 -16   4  15       23.71       14.28      9.48 o 
 -14   4  15      109.24       69.62     21.64 o 
 -12   4  15      393.65      332.29     23.86 o 
 -10   4  15      284.31      148.30     21.05 o 
  -8   4  15     1266.90     1415.34     27.17 o 
  -6   4  15     1700.61     1799.66     31.54 o 
  -4   4  15      102.59      129.86     19.11 o 
  -2   4  15     7785.31     8202.51     42.56 o 
   0   4  15     1019.51     1036.59     23.53 o 
   2   4  15      847.26      825.78     17.20 o 
   4   4  15     3724.44     3911.14     47.57 o 
   6   4  15      534.11      571.53     18.01 o 
   8   4  15      734.84      688.31     33.43 o 
  10   4  15       63.70       30.58     19.99 o 
  12   4  15      281.44      266.00     26.95 o 
  14   4  15      552.52      641.83     29.39 o 
  16   4  15      353.66      336.62     33.37 o 
  18   4  15      894.67     1038.75     40.84 o 
 -19   5  15        2.10        0.00     19.42 o 
 -17   5  15        5.34        0.00     10.20 o 
 -15   5  15      218.26      180.30     29.81 o 
 -13   5  15      653.71      694.73     29.94 o 
 -11   5  15      660.88      575.38     30.43 o 
  -9   5  15      160.57      208.82     23.89 o 
  -7   5  15     2438.46     2455.66     37.98 o 
  -5   5  15      154.96      121.30     23.11 o 
  -3   5  15     3033.40     2952.72     49.35 o 
  -1   5  15      741.08      803.59     20.88 o 
   1   5  15      916.82      958.35     23.10 o 
   3   5  15       19.15        0.00      4.28 o 
   5   5  15      200.41      177.25     20.70 o 
   7   5  15      498.92      501.13     28.00 o 
   9   5  15        5.02        0.00      6.66 o 
  11   5  15     1404.62     1486.33     32.97 o 
  13   5  15       13.72       32.29     27.94 o 
  15   5  15     2557.98     3059.84     43.29 o 
 -14   6  15     1156.01     1602.01     40.10 o 
 -12   6  15        8.39        7.80     14.69 o 
 -10   6  15       51.47       54.63     27.02 o 
  -8   6  15      134.57      153.84     25.87 o 
  -6   6  15       43.51       71.88     25.42 o 
  -4   6  15      214.96      250.52     28.65 o 
  -2   6  15      363.57      409.39     30.64 o 
   0   6  15      109.63      114.77     22.52 o 
   2   6  15      239.76      339.34     27.11 o 
   4   6  15      144.50      157.56     29.75 o 
   6   6  15      879.56      980.90     33.30 o 
   8   6  15      170.27      165.92     30.19 o 
  10   6  15      115.08       88.91     36.41 o 
 -26   0  16        0.09        0.00     42.85 o 
 -24   0  16      157.00      122.50     49.96 o 
 -22   0  16     5361.37     6146.44     89.07 o 
 -20   0  16     3899.06     4153.40     72.41 o 
 -18   0  16       87.08       85.92     35.27 o 
 -16   0  16    10035.93    10429.78     98.95 o 
 -14   0  16    15971.13    16037.13    117.52 o 
 -12   0  16      284.03      270.42     20.54 o 
 -10   0  16     1703.20     1734.74     27.83 o 
  -8   0  16      174.97      146.07     16.53 o 
  -6   0  16      853.61      778.61     19.18 o 
  -4   0  16      473.03      451.15     15.78 o 
  -2   0  16     1494.60     1920.73     23.98 o 
   0   0  16       38.25       13.82     12.89 o 
   2   0  16     1241.66     1134.63     22.05 o 
   4   0  16      300.59      143.62     16.04 o 
   6   0  16    22830.56    22217.84    122.86 o 
   8   0  16      727.33      765.26     22.39 o 
  10   0  16    21218.71    21770.23    103.55 o 
  12   0  16     4807.63     4886.00     59.89 o 
  14   0  16      197.64      221.02     43.53 o 
  16   0  16      129.99      109.76     25.70 o 
  18   0  16     1093.59     1098.61     45.73 o 
  20   0  16      444.10      346.86     76.61 o 
  22   0  16       67.34       51.07     59.58 o 
 -25   1  16       58.85       72.58     53.47 o 
 -23   1  16      954.44      885.47     63.30 o 
 -21   1  16      642.17      537.45     47.18 o 
 -19   1  16      419.85      360.89     41.02 o 
 -17   1  16        3.80        0.00     12.57 o 
 -15   1  16     8466.72     8600.99     49.89 o 
 -13   1  16     1262.43     1132.94     21.37 o 
 -11   1  16     5046.02     5081.58     41.72 o 
  -9   1  16     3947.24     4072.24     30.26 o 
  -7   1  16      756.19      848.12     15.09 o 
  -5   1  16      286.03      322.63     12.73 o 
  -3   1  16     1045.99      945.06     13.02 o 
  -1   1  16     2054.85     2117.66     17.31 o 
   1   1  16       20.74       55.81     10.42 o 
   3   1  16      188.27      196.86     11.72 o 
   5   1  16     6998.44     6781.08     31.33 o 
   7   1  16      801.20      919.22     17.12 o 
   9   1  16     4897.85     5116.27     29.84 o 
  11   1  16      513.55      527.45     16.25 o 
  13   1  16      817.58      874.70     18.15 o 
  15   1  16       59.48       11.33      5.88 o 
  17   1  16        4.03        0.00     14.33 o 
  19   1  16      989.44      935.50     31.06 o 
  21   1  16       13.74       26.46     39.85 o 
  23   1  16      117.21      165.98     49.66 o 
 -24   2  16        0.27        9.58     53.61 o 
 -22   2  16      309.82      259.06     50.60 o 
 -20   2  16      520.84      529.47     32.81 o 
 -18   2  16        1.23        0.00     10.20 o 
 -16   2  16       68.29       69.63     20.30 o 
 -14   2  16      107.61      100.80     21.54 o 
 -12   2  16     3521.63     3474.10     34.51 o 
 -10   2  16     1138.99     1113.76     19.02 o 
  -8   2  16      499.66      664.66     15.70 o 
  -6   2  16      219.27      224.94     13.93 o 
  -4   2  16       44.91       48.16     12.91 o 
  -2   2  16     2489.09     2588.96     25.55 o 
   0   2  16      210.90      224.61     13.27 o 
   2   2  16        0.00        0.00      5.46 o 
   4   2  16        5.46        0.00      4.67 o 
   6   2  16      427.80      430.95     14.54 o 
   8   2  16     4331.51     4535.48     30.25 o 
  10   2  16      528.21      474.25     17.20 o 
  12   2  16     1574.79     1512.61     22.72 o 
  14   2  16      733.40      845.28     27.01 o 
  16   2  16       42.13       21.48     23.12 o 
  18   2  16      214.71      174.01     28.38 o 
  20   2  16       33.07       42.96     28.46 o 
  22   2  16        1.32        0.00     15.19 o 
 -23   3  16      502.23      582.06     57.26 o 
 -21   3  16       17.28        0.00      9.38 o 
 -19   3  16      230.59      247.51     29.94 o 
 -17   3  16       34.79       49.92     25.18 o 
 -15   3  16       82.56       71.46     23.14 o 
 -13   3  16      795.67      765.84     25.99 o 
 -11   3  16       86.54       50.42     21.87 o 
  -9   3  16     4893.86     5023.42     45.43 o 
  -7   3  16        6.87       14.22     10.81 o 
  -5   3  16     1462.74     1434.71     20.92 o 
  -3   3  16     1407.64     1312.73     20.49 o 
  -1   3  16      135.13       90.17     14.29 o 
   1   3  16      506.35      509.19     15.44 o 
   3   3  16      505.31      526.68     16.15 o 
   5   3  16       23.37       10.04      5.80 o 
   7   3  16     1244.98     1361.02     19.20 o 
   9   3  16     1163.23     1066.25     19.55 o 
  11   3  16      494.59      516.29     29.70 o 
  13   3  16       42.11       57.16     20.33 o 
  15   3  16      901.66      927.50     31.20 o 
  17   3  16      429.61      401.07     33.67 o 
  19   3  16      129.71      140.82     30.79 o 
  21   3  16       41.33       14.98     20.78 o 
 -22   4  16      191.65      157.23     36.50 o 
 -20   4  16       64.07       77.60     30.08 o 
 -18   4  16      148.66      181.57     27.94 o 
 -16   4  16       71.34       78.42     24.44 o 
 -14   4  16       45.30        3.41      9.70 o 
 -12   4  16      102.20       81.43     21.95 o 
 -10   4  16      398.55      263.38     24.54 o 
  -8   4  16      756.79      796.22     24.69 o 
  -6   4  16     1025.97      908.92     27.28 o 
  -4   4  16     1318.08     1456.09     22.75 o 
  -2   4  16       45.85       46.07     18.03 o 
   0   4  16      117.73       94.93     16.45 o 
   2   4  16     1480.17     1502.68     21.42 o 
   4   4  16     2141.44     2256.55     24.96 o 
   6   4  16      771.31      830.12     19.65 o 
   8   4  16      837.03      883.06     23.78 o 
  10   4  16      178.18      167.09     23.91 o 
  12   4  16        8.01        0.00     14.54 o 
  14   4  16        1.01        3.59      6.56 o 
  16   4  16       78.55      107.21     27.72 o 
  18   4  16      360.79      325.39     38.27 o 
 -17   5  16        2.54        0.00     23.70 o 
 -15   5  16      374.48      302.11     31.45 o 
 -13   5  16      263.21      261.65     31.31 o 
 -11   5  16       40.80       44.99     25.01 o 
  -9   5  16      125.30      122.06     24.58 o 
  -7   5  16       62.50       97.28     23.51 o 
  -5   5  16      757.03      787.73     27.38 o 
  -3   5  16     1212.67     1381.12     40.82 o 
  -1   5  16       51.78       38.09     15.77 o 
   1   5  16     1754.26     1917.69     26.75 o 
   3   5  16      141.61      192.22     20.03 o 
   5   5  16      403.52      531.48     24.13 o 
   7   5  16      204.11      219.00     26.44 o 
   9   5  16        2.27        0.00     26.00 o 
  11   5  16       34.15       46.70     27.69 o 
  13   5  16      471.19      497.70     35.87 o 
  15   5  16      405.58      471.70     38.47 o 
 -12   6  16       44.66       12.85     20.23 o 
 -10   6  16      138.54      117.87     28.23 o 
  -8   6  16      233.14      254.44     30.11 o 
  -6   6  16      160.37      167.33     26.90 o 
  -4   6  16       10.44        6.60     11.72 o 
  -2   6  16       38.16       52.99     22.40 o 
   0   6  16      459.86      575.10     28.38 o 
   2   6  16      283.07      338.26     28.83 o 
   4   6  16     1678.03     2040.70     35.96 o 
   6   6  16        6.10       38.71     29.13 o 
   8   6  16      216.28      227.87     33.32 o 
  10   6  16       11.22        0.00     11.09 o 
 -25   1  17       87.80      131.62     60.26 o 
 -23   1  17     1032.96     1034.84     54.06 o 
 -21   1  17       73.70       57.20     36.78 o 
 -19   1  17       50.35       15.77     32.28 o 
 -17   1  17      829.88      783.80     26.14 o 
 -15   1  17      408.58      469.49     25.31 o 
 -13   1  17     1781.93     1862.58     25.28 o 
 -11   1  17      233.57      295.31     20.00 o 
  -9   1  17    13877.90    14393.58     47.65 o 
  -7   1  17     1959.33     1892.07     20.51 o 
  -5   1  17       58.33       35.22     13.10 o 
  -3   1  17      328.78      419.59     12.84 o 
  -1   1  17     1374.40     1523.88     16.13 o 
   1   1  17     2435.10     2479.83     20.50 o 
   3   1  17      303.90      328.11     14.40 o 
   5   1  17        2.37       55.25     11.93 o 
   7   1  17     1691.54     1676.11     20.97 o 
   9   1  17     2698.44     2674.54     23.92 o 
  11   1  17      488.55      483.36     16.59 o 
  13   1  17      344.03      305.84     17.94 o 
  15   1  17       88.84       69.45     17.06 o 
  17   1  17      545.63      553.10     27.43 o 
  19   1  17      867.96      934.83     32.69 o 
  21   1  17       94.84      121.08     43.56 o 
 -24   2  17      110.08       95.76     56.23 o 
 -22   2  17       11.71        0.00     35.41 o 
 -20   2  17       21.90        0.00     12.54 o 
 -18   2  17      475.55      387.26     27.85 o 
 -16   2  17       29.44       11.03     21.03 o 
 -14   2  17     4747.03     4746.02     45.02 o 
 -12   2  17      693.79      728.83     25.22 o 
 -10   2  17     5262.39     5258.67     33.52 o 
  -8   2  17      123.15      120.34     15.61 o 
  -6   2  17      891.19      902.22     17.84 o 
  -4   2  17      116.69      125.75     15.56 o 
  -2   2  17     2103.48     2245.25     23.53 o 
   0   2  17      394.01      293.51     14.59 o 
   2   2  17        0.02        0.00      8.33 o 
   4   2  17        2.23        0.00      6.08 o 
   6   2  17     2750.89     2776.41     25.29 o 
   8   2  17     2925.97     3031.34     27.03 o 
  10   2  17      466.53      498.75     18.05 o 
  12   2  17       30.56       16.01      8.80 o 
  14   2  17      858.59      854.04     27.87 o 
  16   2  17       60.83       55.99     25.06 o 
  18   2  17        0.11        0.00     22.23 o 
  20   2  17       15.10        0.00     14.80 o 
 -23   3  17      173.57      110.77     55.07 o 
 -21   3  17        0.02        0.00     20.82 o 
 -19   3  17       25.62        8.70     23.23 o 
 -17   3  17     1358.55     1376.99     32.33 o 
 -15   3  17      508.63      440.81     29.81 o 
 -13   3  17      110.65       76.90     23.68 o 
 -11   3  17       16.88        0.00     10.22 o 
  -9   3  17        5.02       22.38     18.73 o 
  -7   3  17      996.16      940.07     19.77 o 
  -5   3  17     1374.83     1378.88     21.58 o 
  -3   3  17     1108.66     1031.83     20.04 o 
  -1   3  17      771.19      772.43     18.45 o 
   1   3  17       37.77        6.96      8.88 o 
   3   3  17     1372.65     1357.11     19.26 o 
   5   3  17     2021.18     1958.11     21.79 o 
   7   3  17      529.15      545.00     19.72 o 
   9   3  17      118.97      110.57     16.52 o 
  11   3  17      553.80      533.17     26.32 o 
  13   3  17     1216.26     1278.06     29.44 o 
  15   3  17     1151.66     1261.10     40.64 o 
  17   3  17      195.12      195.96     30.31 o 
  19   3  17      423.06      433.93     37.12 o 
 -20   4  17      134.12      157.76     33.78 o 
 -18   4  17      280.17      279.34     32.33 o 
 -16   4  17      107.72      117.43     25.70 o 
 -14   4  17       93.15       80.57     23.59 o 
 -12   4  17      512.28      427.36     27.05 o 
 -10   4  17      110.70       76.59     22.53 o 
  -8   4  17     2260.42     2165.45     39.21 o 
  -6   4  17       58.45       28.60     16.52 o 
  -4   4  17        1.26        0.00      6.54 o 
  -2   4  17       87.35       59.59     16.22 o 
   0   4  17        0.38        0.00     11.48 o 
   2   4  17        8.07        0.06      6.02 o 
   4   4  17     2565.44     2808.46     27.60 o 
   6   4  17      119.22      151.26     16.94 o 
   8   4  17     1326.87     1355.96     24.51 o 
  10   4  17      792.79      818.43     27.86 o 
  12   4  17      179.33      231.70     27.57 o 
  14   4  17       63.22       79.57     27.65 o 
  16   4  17      389.47      378.44     34.39 o 
 -17   5  17        0.06        0.00     21.77 o 
 -15   5  17       47.26       57.47     29.42 o 
 -13   5  17      120.70      113.84     28.77 o 
 -11   5  17       82.76       61.02     21.24 o 
  -9   5  17      215.03      139.06     26.22 o 
  -7   5  17       99.56       73.86     24.09 o 
  -5   5  17       81.59        6.95     11.10 o 
  -3   5  17      296.07      304.90     24.69 o 
  -1   5  17     1358.52     1476.92     25.63 o 
   1   5  17       40.75       54.32     20.71 o 
   3   5  17      663.26      686.15     22.60 o 
   5   5  17      984.69     1006.27     24.62 o 
   7   5  17      266.67      327.11     29.80 o 
   9   5  17       13.54       11.39     14.47 o 
  11   5  17       13.91        8.46     13.07 o 
  13   5  17      143.33      139.81     31.40 o 
 -12   6  17       30.97       11.27     28.94 o 
 -10   6  17      439.18      588.10     37.06 o 
  -8   6  17      603.23      955.17     36.29 o 
  -6   6  17      412.92      414.15     30.52 o 
  -4   6  17      367.41      480.19     33.27 o 
  -2   6  17      358.78      375.80     34.31 o 
   0   6  17      824.44     1012.64     30.39 o 
   2   6  17       53.73      107.83     25.27 o 
   4   6  17      526.09      653.80     38.29 o 
   6   6  17      517.77      504.34     35.60 o 
   8   6  17       15.79       61.81     33.12 o 
 -24   0  18      291.96      311.85     59.27 o 
 -22   0  18      177.79      120.98     49.52 o 
 -20   0  18      138.25      107.25     44.47 o 
 -18   0  18      303.43      345.07     45.96 o 
 -16   0  18     8317.38     8993.11    102.14 o 
 -14   0  18     2626.03     2621.44     32.78 o 
 -12   0  18     4895.03     5010.42     41.53 o 
 -10   0  18      881.17      859.63     23.88 o 
  -8   0  18     8671.33     8349.71     50.03 o 
  -6   0  18     3527.46     3498.36     34.21 o 
  -4   0  18     1463.27     1295.31     27.36 o 
  -2   0  18     4194.56     4686.23     37.02 o 
   0   0  18       13.12        8.31      8.15 o 
   2   0  18      196.80      177.34     17.85 o 
   4   0  18     1478.13     1449.91     30.29 o 
   6   0  18     1575.10     1592.88     33.94 o 
   8   0  18     6644.56     6482.13     79.13 o 
  10   0  18     1748.22     1727.59     30.42 o 
  12   0  18     7159.13     7638.27     87.16 o 
  14   0  18       39.83       28.83     25.28 o 
  16   0  18       16.00        4.50      6.25 o 
  18   0  18      122.12       41.19     39.85 o 
  20   0  18      758.75      578.81     85.12 o 
  22   0  18       71.99       72.35     72.35 o 
 -25   1  18       11.62       17.10     62.43 o 
 -23   1  18      116.69      121.86     43.85 o 
 -21   1  18       15.49        4.07     25.12 o 
 -19   1  18        0.97        0.00     24.70 o 
 -17   1  18       67.28       42.22     22.39 o 
 -15   1  18      381.57      391.76     23.30 o 
 -13   1  18     1083.27     1132.82     22.71 o 
 -11   1  18     2636.54     2592.76     26.97 o 
  -9   1  18    11006.91    11844.12     51.65 o 
  -7   1  18      374.04      349.83     15.64 o 
  -5   1  18       55.93       46.16     14.28 o 
  -3   1  18       86.20      115.70     12.24 o 
  -1   1  18      409.86      467.47     14.22 o 
   1   1  18       90.69      129.02     13.08 o 
   3   1  18     2063.29     1841.66     22.60 o 
   5   1  18      437.47      397.43     15.70 o 
   7   1  18     1667.91     1715.85     21.76 o 
   9   1  18     1092.27     1055.08     19.63 o 
  11   1  18     2140.78     2060.91     22.82 o 
  13   1  18      115.34      104.07     16.02 o 
  15   1  18      328.61      271.66     21.92 o 
  17   1  18      327.42      318.83     28.81 o 
  19   1  18        5.17        7.95     13.59 o 
  21   1  18        2.31        0.00     58.96 o 
 -24   2  18       56.44       15.46     54.63 o 
 -22   2  18        1.55        0.00     27.81 o 
 -20   2  18      101.55      118.52     29.07 o 
 -18   2  18       22.67        0.00      9.92 o 
 -16   2  18      406.99      376.99     29.75 o 
 -14   2  18      513.48      470.68     29.75 o 
 -12   2  18      227.42      260.78     23.56 o 
 -10   2  18     1226.94     1203.96     20.70 o 
  -8   2  18      123.57      127.35     16.37 o 
  -6   2  18      270.58      238.26     17.77 o 
  -4   2  18       18.51        9.92      4.46 o 
  -2   2  18     3239.23     3141.89     27.48 o 
   0   2  18        1.29        0.00      6.35 o 
   2   2  18      153.38      213.75     14.64 o 
   4   2  18        1.33        0.00      5.28 o 
   6   2  18      334.79      384.84     17.28 o 
   8   2  18      408.24      387.37     17.80 o 
  10   2  18      168.43      115.30     17.21 o 
  12   2  18       16.94        0.00      5.97 o 
  14   2  18      464.18      440.79     26.66 o 
  16   2  18      734.83      788.16     33.00 o 
  18   2  18       34.16       12.81     17.61 o 
  20   2  18      184.33      172.72     34.22 o 
 -21   3  18       13.37        0.00     14.10 o 
 -19   3  18       10.01        0.00     12.10 o 
 -17   3  18      964.42     1072.03     34.81 o 
 -15   3  18     1022.58      966.98     30.10 o 
 -13   3  18      309.17      305.70     28.73 o 
 -11   3  18      437.54      461.12     27.29 o 
  -9   3  18       12.83        2.51      9.54 o 
  -7   3  18      782.34      836.65     19.96 o 
  -5   3  18       83.20       80.78     16.93 o 
  -3   3  18      374.96      410.64     19.16 o 
  -1   3  18        1.03        0.00      5.74 o 
   1   3  18      138.21      111.96     16.27 o 
   3   3  18     1225.47     1193.40     30.36 o 
   5   3  18       99.21      102.19     14.93 o 
   7   3  18     4216.20     4564.78     33.43 o 
   9   3  18       41.78       63.06     13.30 o 
  11   3  18       35.46        3.19     15.09 o 
  13   3  18        0.23        5.10     13.37 o 
  15   3  18     2401.22     2693.17     39.07 o 
  17   3  18      100.87      107.64     29.60 o 
  19   3  18      137.19      102.65     35.00 o 
 -20   4  18        0.09        0.00     20.31 o 
 -18   4  18      454.23      550.37     34.42 o 
 -16   4  18       39.83       17.28     19.81 o 
 -14   4  18      176.36      171.23     25.73 o 
 -12   4  18      391.28      386.25     27.85 o 
 -10   4  18      242.50      181.88     24.67 o 
  -8   4  18      876.34      798.27     26.77 o 
  -6   4  18      480.28      438.78     28.44 o 
  -4   4  18       61.11       35.63     16.38 o 
  -2   4  18       36.36       18.07     14.12 o 
   0   4  18      382.36      305.10     20.94 o 
   2   4  18      473.79      454.99     21.44 o 
   4   4  18     1283.39     1183.18     21.96 o 
   6   4  18     1061.27     1157.20     21.32 o 
   8   4  18      421.60      440.29     24.57 o 
  10   4  18      696.48      720.12     30.18 o 
  12   4  18      552.35      490.49     31.05 o 
  14   4  18     1297.99     1472.24     36.36 o 
  16   4  18       58.54      111.67     33.91 o 
 -15   5  18       17.77        0.00      6.85 o 
 -13   5  18      158.27       97.78     29.52 o 
 -11   5  18       16.69        2.61     15.63 o 
  -9   5  18       28.71        0.00     20.14 o 
  -7   5  18       92.92       82.01     29.65 o 
  -5   5  18      423.60      413.47     30.90 o 
  -3   5  18       54.76       20.39     19.48 o 
  -1   5  18     1074.42     1062.82     25.98 o 
   1   5  18        6.79        7.68     11.06 o 
   3   5  18     1129.41     1168.92     26.16 o 
   5   5  18       59.36       84.70     22.81 o 
   7   5  18      138.86      156.76     27.88 o 
   9   5  18       71.70       29.17     25.20 o 
  11   5  18       13.54       28.14     26.82 o 
  13   5  18        9.39        6.24     16.18 o 
 -10   6  18      719.96      883.95     40.50 o 
  -8   6  18       24.48       84.99     32.74 o 
  -6   6  18      289.35      340.52     33.76 o 
  -4   6  18       63.15       90.30     33.89 o 
  -2   6  18       87.38       81.98     35.19 o 
   0   6  18      103.15      120.34     29.48 o 
   2   6  18      439.49      587.48     32.45 o 
   4   6  18      623.94      786.06     43.04 o 
   6   6  18      345.74      418.57     38.06 o 
 -23   1  19      518.39      495.31     57.59 o 
 -21   1  19       77.90       92.83     40.92 o 
 -19   1  19       47.31        4.31     24.06 o 
 -17   1  19      338.13      340.90     28.76 o 
 -15   1  19      139.12      126.13     21.94 o 
 -13   1  19     1842.54     1774.44     26.09 o 
 -11   1  19     1725.92     1594.93     21.49 o 
  -9   1  19     7327.85     7452.69     37.67 o 
  -7   1  19      376.03      358.12     17.55 o 
  -5   1  19      806.86      778.58     18.18 o 
  -3   1  19     1701.60     1874.57     21.21 o 
  -1   1  19     2460.17     2311.63     23.12 o 
   1   1  19     1426.89     1215.32     17.58 o 
   3   1  19      596.63      486.00     15.71 o 
   5   1  19      437.99      464.12     16.74 o 
   7   1  19      141.80      139.36     14.88 o 
   9   1  19       87.75       84.75     16.64 o 
  11   1  19      186.31      158.29     17.91 o 
  13   1  19       44.18       19.54     14.75 o 
  15   1  19       55.87       19.46     10.58 o 
  17   1  19       76.90       54.87     27.71 o 
  19   1  19       93.40       64.79     32.01 o 
 -22   2  19        6.23        0.00     48.89 o 
 -20   2  19      272.98      275.51     34.88 o 
 -18   2  19       11.88        0.00     24.88 o 
 -16   2  19     1122.72     1124.97     32.22 o 
 -14   2  19      167.37      146.98     24.38 o 
 -12   2  19     3328.02     3275.68     40.09 o 
 -10   2  19      119.49       99.70     17.57 o 
  -8   2  19      774.62      662.15     18.81 o 
  -6   2  19       45.48       29.90     18.78 o 
  -4   2  19      413.80      527.18     17.44 o 
  -2   2  19      805.37      951.07     19.75 o 
   0   2  19       42.82       44.52     15.86 o 
   2   2  19     4010.14     4054.81     27.94 o 
   4   2  19       82.52      105.67     14.20 o 
   6   2  19     4846.60     4930.67     42.55 o 
   8   2  19      109.06      125.46     16.42 o 
  10   2  19        0.02        0.00      6.37 o 
  12   2  19      827.20      901.12     22.09 o 
  14   2  19       38.00       53.33     25.03 o 
  16   2  19        2.85       11.82     25.16 o 
  18   2  19      168.80      173.37     32.24 o 
 -21   3  19        2.05        1.22     12.33 o 
 -19   3  19      915.19      932.42     37.59 o 
 -17   3  19      548.97      415.73     35.63 o 
 -15   3  19       42.13       29.76     17.89 o 
 -13   3  19      202.02      124.49     25.93 o 
 -11   3  19     2324.60     2114.30     36.04 o 
  -9   3  19        2.18        0.71      5.67 o 
  -7   3  19        5.74        0.00     10.18 o 
  -5   3  19       47.06       34.28     16.41 o 
  -3   3  19      674.03      665.38     19.96 o 
  -1   3  19        1.95        0.00     11.39 o 
   1   3  19       12.71        0.00      7.94 o 
   3   3  19        0.17        1.04      4.89 o 
   5   3  19       97.81      131.87     17.02 o 
   7   3  19       59.82       35.02     10.53 o 
   9   3  19     3818.07     4131.17     33.77 o 
  11   3  19       26.23       27.80     20.86 o 
  13   3  19     1655.97     1723.12     34.67 o 
  15   3  19       26.11       54.12     27.80 o 
  17   3  19     1604.01     1775.53     38.23 o 
 -18   4  19      194.43      225.38     32.19 o 
 -16   4  19       28.24       52.75     27.61 o 
 -14   4  19       70.69       37.43     22.08 o 
 -12   4  19      258.75      202.23     25.77 o 
 -10   4  19       53.09       56.88     23.99 o 
  -8   4  19      504.07      449.20     27.45 o 
  -6   4  19       41.79       29.93     26.44 o 
  -4   4  19      344.61      291.12     22.89 o 
  -2   4  19        0.04        0.00      4.49 o 
   0   4  19       65.14       25.73      7.80 o 
   2   4  19        2.63        0.00     14.51 o 
   4   4  19      167.48      155.29     19.59 o 
   6   4  19      180.15      163.87     21.49 o 
   8   4  19      724.87      695.74     25.24 o 
  10   4  19     1646.63     1606.77     33.84 o 
  12   4  19      109.72       84.44     28.14 o 
  14   4  19        7.95       17.48     26.16 o 
 -15   5  19       10.51       12.19     20.82 o 
 -13   5  19      144.00      135.05     31.43 o 
 -11   5  19      386.89      419.39     35.44 o 
  -9   5  19        6.94        0.00     18.85 o 
  -7   5  19        0.98        0.00     17.32 o 
  -5   5  19      115.97       83.67     29.76 o 
  -3   5  19       54.33       56.15     28.28 o 
  -1   5  19     1068.86      981.76     27.42 o 
   1   5  19      718.29      805.86     27.71 o 
   3   5  19      211.99      205.10     26.10 o 
   5   5  19      260.25      278.58     25.91 o 
   7   5  19      114.42      114.98     28.41 o 
   9   5  19       40.95       31.18     32.71 o 
  11   5  19      128.39      116.18     33.12 o 
  -6   6  19        1.19        0.00     23.41 o 
  -4   6  19      527.29      630.96     39.54 o 
  -2   6  19      593.93      564.75     43.39 o 
   0   6  19      404.46      516.10     36.66 o 
   2   6  19      340.37      421.09     34.20 o 
 -24   0  20      256.85      225.57    104.27 o 
 -22   0  20     1794.14     2079.05    110.66 o 
 -20   0  20      796.51      868.22    106.40 o 
 -18   0  20      931.91      953.34     91.50 o 
 -16   0  20     3479.79     3768.67    102.14 o 
 -14   0  20     2529.19     2706.85     35.06 o 
 -12   0  20     2728.16     2965.79     35.11 o 
 -10   0  20     7556.02     8031.82     53.22 o 
  -8   0  20     6998.03     6466.93     47.50 o 
  -6   0  20     1570.21     1389.63     27.34 o 
  -4   0  20      995.01      989.95     27.63 o 
  -2   0  20       94.83       88.34     22.38 o 
   0   0  20      380.73      293.37     21.88 o 
   2   0  20        4.53        0.00     11.39 o 
   4   0  20      264.91      260.64     21.02 o 
   6   0  20        0.28        0.00     16.20 o 
   8   0  20      590.97      478.77     23.83 o 
  10   0  20      587.41      496.29     23.60 o 
  12   0  20      257.36      292.84     26.56 o 
  14   0  20      218.88      227.22     34.26 o 
  16   0  20        1.01        4.97      8.91 o 
  18   0  20     1915.15     2213.75     61.47 o 
  20   0  20        3.83        0.00     72.35 o 
 -23   1  20      152.23      171.39     52.22 o 
 -21   1  20      740.18      830.35     57.45 o 
 -19   1  20      219.87      217.76     44.43 o 
 -17   1  20     1629.22     1609.55     30.18 o 
 -15   1  20      376.90      338.67     27.26 o 
 -13   1  20      554.69      494.84     27.09 o 
 -11   1  20      963.43      981.51     19.69 o 
  -9   1  20     1154.17     1196.28     20.60 o 
  -7   1  20      440.35      406.58     19.23 o 
  -5   1  20       17.24       21.89     14.36 o 
  -3   1  20     5409.91     5523.72     38.57 o 
  -1   1  20       70.08      221.97     16.27 o 
   1   1  20      370.62      329.53     15.73 o 
   3   1  20      199.61      247.69     17.34 o 
   5   1  20      384.68      372.08     17.61 o 
   7   1  20      872.81      798.32     19.29 o 
   9   1  20       33.93        6.94      7.21 o 
  11   1  20       13.07        0.00      6.68 o 
  13   1  20       10.36        0.00      5.21 o 
  15   1  20       87.33       50.91     14.41 o 
  17   1  20      493.53      538.08     34.11 o 
  19   1  20      159.08      174.68     38.20 o 
 -22   2  20       75.68       25.21     57.25 o 
 -20   2  20     1082.15     1037.90     56.85 o 
 -18   2  20      308.56      314.43     32.96 o 
 -16   2  20      238.51      209.62     29.22 o 
 -14   2  20        6.48       12.50     25.35 o 
 -12   2  20     3331.41     3253.62     41.07 o 
 -10   2  20      304.96      236.42     20.21 o 
  -8   2  20      952.54      784.36     19.71 o 
  -6   2  20        0.11        0.00      7.84 o 
  -4   2  20     6459.84     6108.50     38.39 o 
  -2   2  20     1350.36     1460.95     23.04 o 
   0   2  20     2330.73     2245.36     35.29 o 
   2   2  20     1688.10     1759.95     21.45 o 
   4   2  20     4094.76     4047.91     33.26 o 
   6   2  20      874.65      926.00     20.56 o 
   8   2  20     2610.70     2568.98     27.55 o 
  10   2  20      362.78      304.52     21.46 o 
  12   2  20        0.06        1.81      7.65 o 
  14   2  20      524.40      544.02     28.78 o 
  16   2  20      957.28     1025.01     37.11 o 
  18   2  20      594.42      721.08     35.18 o 
 -21   3  20      387.23      357.21     42.88 o 
 -19   3  20       24.22       25.84     41.89 o 
 -17   3  20       31.72        2.56     29.83 o 
 -15   3  20       33.96        0.00     17.74 o 
 -13   3  20       98.94       57.58     26.15 o 
 -11   3  20      440.00      394.63     31.43 o 
  -9   3  20      139.65      125.99     23.90 o 
  -7   3  20       46.78       56.73     17.06 o 
  -5   3  20       32.88       10.27      9.08 o 
  -3   3  20       76.60       93.03     17.41 o 
  -1   3  20     1755.53     1752.70     23.54 o 
   1   3  20      877.37      887.48     20.19 o 
   3   3  20      300.76      266.91     18.25 o 
   5   3  20     3233.79     3247.52     30.27 o 
   7   3  20        8.27       13.36     19.76 o 
   9   3  20      182.95      151.24     20.58 o 
  11   3  20      207.42      196.38     27.19 o 
  13   3  20      216.49      173.66     29.45 o 
  15   3  20     1403.60     1568.89     36.72 o 
 -18   4  20       17.79       68.91     32.64 o 
 -16   4  20      458.21      514.37     34.50 o 
 -14   4  20       21.99        0.00     24.43 o 
 -12   4  20        0.15        0.00     19.67 o 
 -10   4  20      134.09      140.63     27.00 o 
  -8   4  20      152.10      190.21     26.69 o 
  -6   4  20      179.53      156.50     28.20 o 
  -4   4  20     1575.83     1444.77     25.38 o 
  -2   4  20        7.33        0.78     20.57 o 
   0   4  20     1073.25     1026.05     23.96 o 
   2   4  20      594.12      572.94     24.46 o 
   4   4  20       26.20       14.34      8.59 o 
   6   4  20        6.40        0.00     20.83 o 
   8   4  20      189.00      221.15     24.78 o 
  10   4  20       66.44       36.66     26.06 o 
  12   4  20       19.13        0.00     26.39 o 
  14   4  20       76.83        6.31     23.77 o 
 -13   5  20       67.18       37.66     31.75 o 
 -11   5  20       57.56        2.11     14.91 o 
  -9   5  20       19.84       12.33     20.68 o 
  -7   5  20      212.33      226.05     29.80 o 
  -5   5  20       79.72       16.84     19.50 o 
  -3   5  20      181.75      206.24     31.99 o 
  -1   5  20      204.32      207.38     26.46 o 
   1   5  20      715.11      671.77     28.98 o 
   3   5  20       16.95        0.56      8.60 o 
   5   5  20      213.82      203.83     25.32 o 
   7   5  20        3.61        3.85     23.48 o 
   9   5  20        0.27        0.00     25.82 o 
 -21   1  21      348.77      323.61     51.83 o 
 -19   1  21      953.00     1020.51     53.37 o 
 -17   1  21      697.93      772.16     32.46 o 
 -15   1  21     1899.24     1848.14     31.34 o 
 -13   1  21     2452.13     2604.91     34.54 o 
 -11   1  21      129.27      143.14     18.69 o 
  -9   1  21     1829.72     1755.92     24.42 o 
  -7   1  21       48.72       11.01      8.51 o 
  -5   1  21      859.56      960.83     21.93 o 
  -3   1  21     7404.69     7588.82     47.84 o 
  -1   1  21     4715.06     4689.06     36.15 o 
   1   1  21      640.28      484.57     18.69 o 
   3   1  21      442.01      355.06     16.77 o 
   5   1  21      141.71      112.24     16.35 o 
   7   1  21      447.08      447.61     20.08 o 
   9   1  21      383.41      349.83     20.60 o 
  11   1  21       96.13       76.40     19.03 o 
  13   1  21        3.00        0.00     17.05 o 
  15   1  21      549.86      546.89     27.70 o 
  17   1  21      741.22      899.06     38.20 o 
 -20   2  21        0.01        0.00     28.29 o 
 -18   2  21      660.64      672.21     36.03 o 
 -16   2  21       80.98      109.02     28.50 o 
 -14   2  21      262.11      292.91     32.08 o 
 -12   2  21        4.01       31.36     24.19 o 
 -10   2  21       17.17        2.32     16.02 o 
  -8   2  21      125.67       86.93     18.21 o 
  -6   2  21      375.31      291.28     20.09 o 
  -4   2  21      672.05      892.26     36.60 o 
  -2   2  21     1775.19     1482.57     22.14 o 
   0   2  21      722.64      640.53     20.71 o 
   2   2  21     1544.44     1491.67     32.27 o 
   4   2  21      872.38     1111.78     21.59 o 
   6   2  21       62.00       53.49     16.96 o 
   8   2  21       41.13       40.89     18.45 o 
  10   2  21      302.18      274.96     22.43 o 
  12   2  21      635.45      667.52     25.09 o 
  14   2  21       54.76       17.07     15.06 o 
  16   2  21      362.62      456.36     38.77 o 
 -19   3  21      168.76      252.42     38.96 o 
 -17   3  21        1.62        0.00     22.88 o 
 -15   3  21       96.62       68.09     23.61 o 
 -13   3  21      179.24      163.84     29.16 o 
 -11   3  21      581.34      430.87     33.91 o 
  -9   3  21       86.04      114.51     26.62 o 
  -7   3  21      693.57      605.50     21.49 o 
  -5   3  21      530.66      519.94     20.59 o 
  -3   3  21      651.00      721.03     21.25 o 
  -1   3  21     1113.85     1118.25     22.29 o 
   1   3  21      477.27      576.34     20.77 o 
   3   3  21      590.94      533.88     20.75 o 
   5   3  21       34.15       46.80     18.57 o 
   7   3  21     1424.86     1351.64     23.90 o 
   9   3  21        1.88        0.00     18.09 o 
  11   3  21      273.59      278.49     29.52 o 
  13   3  21      295.93      252.58     32.85 o 
  15   3  21       35.00       54.18     32.34 o 
 -16   4  21        2.04        0.00     13.21 o 
 -14   4  21        0.39        0.00     28.62 o 
 -12   4  21       18.05        0.69     24.45 o 
 -10   4  21      291.72      299.56     33.44 o 
  -8   4  21      112.73       96.71     25.73 o 
  -6   4  21      124.02       96.06     29.13 o 
  -4   4  21      146.82      107.99     22.38 o 
  -2   4  21       22.03        0.00     12.39 o 
   0   4  21      123.27      137.90     21.62 o 
   2   4  21       32.69       27.40     13.27 o 
   4   4  21        0.39        0.00     14.05 o 
   6   4  21      175.60      141.67     23.55 o 
   8   4  21        0.14        0.00      7.64 o 
  10   4  21       87.08       52.57     30.08 o 
  12   4  21       30.16        0.00     14.59 o 
 -11   5  21       14.56        0.00     13.52 o 
  -9   5  21       56.84       81.96     31.67 o 
  -7   5  21       85.72       56.92     30.32 o 
  -5   5  21      257.71      239.57     38.64 o 
  -3   5  21       47.56       52.53     32.97 o 
  -1   5  21       29.88       15.25     21.76 o 
   1   5  21       10.31        5.54     19.29 o 
   3   5  21       55.87       15.02     10.65 o 
   5   5  21       20.56        5.05     11.84 o 
   7   5  21      306.44      314.37     35.88 o 
 -22   0  22      284.70      221.31    102.14 o 
 -20   0  22     1037.99     1004.41    117.04 o 
 -18   0  22      389.27      421.34     97.89 o 
 -16   0  22      233.81      363.89     87.25 o 
 -14   0  22      361.71      309.93     33.16 o 
 -12   0  22      489.81      467.31     33.98 o 
 -10   0  22     5560.50     5872.95     55.01 o 
  -8   0  22      198.17      153.07     26.99 o 
  -6   0  22        0.23        0.00     26.75 o 
  -4   0  22      813.82     1029.59     29.19 o 
  -2   0  22      657.67      437.63     28.30 o 
   0   0  22     1146.90     1359.43     33.55 o 
   2   0  22      235.10      224.59     23.39 o 
   4   0  22     2369.54     2342.80     34.55 o 
   6   0  22     3416.48     3578.75     66.23 o 
   8   0  22     1965.99     1881.52     33.85 o 
  10   0  22      139.23      116.04     25.24 o 
  12   0  22       38.29       36.67     28.65 o 
  14   0  22      111.95       57.96     31.99 o 
  16   0  22      533.02      633.09     39.80 o 
 -21   1  22      273.01      246.65     56.59 o 
 -19   1  22        9.17        8.09     48.73 o 
 -17   1  22       32.42       50.05     31.04 o 
 -15   1  22     1332.37     1457.64     32.03 o 
 -13   1  22      619.37      625.80     32.27 o 
 -11   1  22       11.19        2.70      7.64 o 
  -9   1  22      274.51      221.02     21.11 o 
  -7   1  22        8.06        5.38      7.24 o 
  -5   1  22       61.54      103.03     19.10 o 
  -3   1  22     3854.82     4727.97     38.23 o 
  -1   1  22        6.36      109.21     18.02 o 
   1   1  22       38.21       42.57     15.15 o 
   3   1  22      654.20      636.69     19.25 o 
   5   1  22       34.12       30.33     17.28 o 
   7   1  22       12.49        0.00     12.91 o 
   9   1  22      603.13      590.98     23.79 o 
  11   1  22      104.48      105.04     20.75 o 
  13   1  22        0.46        0.00     17.64 o 
  15   1  22      301.42      304.90     27.32 o 
  17   1  22      110.77       98.28     33.95 o 
 -20   2  22       96.09       65.16     48.53 o 
 -18   2  22        7.24        0.00     17.95 o 
 -16   2  22      465.57      482.95     36.26 o 
 -14   2  22        5.65        9.69     18.47 o 
 -12   2  22      203.99      209.42     29.10 o 
 -10   2  22       39.35       29.00     15.06 o 
  -8   2  22      414.62      290.93     22.98 o 
  -6   2  22      134.86      149.88     18.96 o 
  -4   2  22     1909.85     1758.60     26.14 o 
  -2   2  22     1666.07     1781.76     26.06 o 
   0   2  22      549.60      448.42     22.93 o 
   2   2  22      864.16      905.98     22.39 o 
   4   2  22     2215.88     2338.26     27.09 o 
   6   2  22      185.13      152.87     20.17 o 
   8   2  22      313.92      328.35     23.47 o 
  10   2  22      387.01      347.86     24.22 o 
  12   2  22      567.43      658.67     26.99 o 
  14   2  22       10.59        0.00     22.12 o 
  16   2  22        7.47        1.45     17.91 o 
 -17   3  22        9.63       26.17     35.63 o 
 -15   3  22      114.29       73.92     33.60 o 
 -13   3  22        9.98        0.00     10.30 o 
 -11   3  22      820.01      701.69     35.43 o 
  -9   3  22       59.03       54.62     26.77 o 
  -7   3  22      143.89      147.02     20.31 o 
  -5   3  22       46.87       12.17      8.14 o 
  -3   3  22     1343.33     1245.71     23.01 o 
  -1   3  22      309.28      305.59     22.85 o 
   1   3  22     1148.33     1216.15     23.23 o 
   3   3  22       32.92       42.40     20.67 o 
   5   3  22      185.45      211.28     21.78 o 
   7   3  22        3.91        0.98      8.43 o 
   9   3  22        0.26        4.12     23.01 o 
  11   3  22     1130.69     1204.24     34.67 o 
  13   3  22       10.26        0.00     26.65 o 
 -14   4  22      139.16      125.21     32.74 o 
 -12   4  22        0.07        0.00     21.32 o 
 -10   4  22        8.60        0.00     15.87 o 
  -8   4  22        9.53        9.09     20.37 o 
  -6   4  22        0.11        0.00     23.93 o 
  -4   4  22        3.50        0.00     11.63 o 
  -2   4  22        0.16        0.00     18.52 o 
   0   4  22       22.48        5.91     10.11 o 
   2   4  22      206.16      181.27     23.76 o 
   4   4  22      149.62      152.38     24.88 o 
   6   4  22       15.36        7.68     24.26 o 
   8   4  22       80.08       81.13     26.25 o 
  10   4  22        0.03        0.20     23.26 o 
  -9   5  22        0.37       24.51     56.86 o 
  -7   5  22       24.81        2.01     11.51 o 
  -5   5  22       90.76       57.93     37.20 o 
  -3   5  22       42.58        6.16     17.09 o 
  -1   5  22      317.26      331.93     31.56 o 
   1   5  22       38.40        0.00     18.10 o 
   3   5  22       15.77        3.06      8.59 o 
 -19   1  23      199.58      224.86     56.75 o 
 -17   1  23      183.00      169.06     34.29 o 
 -15   1  23       94.63      133.02     30.27 o 
 -13   1  23       71.01       51.66     27.88 o 
 -11   1  23       12.83        0.00      6.28 o 
  -9   1  23      260.52      284.45     20.96 o 
  -7   1  23      137.83      107.90     19.08 o 
  -5   1  23       13.44       32.84     14.23 o 
  -3   1  23     3238.69     3119.15     33.64 o 
  -1   1  23      634.34      458.54     23.87 o 
   1   1  23       75.60       73.80     17.83 o 
   3   1  23      360.75      416.16     20.04 o 
   5   1  23      670.74      655.37     20.79 o 
   7   1  23       42.85       41.07     19.78 o 
   9   1  23      250.23      231.46     24.05 o 
  11   1  23      319.19      319.29     24.20 o 
  13   1  23       14.51        0.00     18.92 o 
  15   1  23       44.52       17.33     25.21 o 
 -18   2  23      158.49      186.16     38.26 o 
 -16   2  23        7.90        0.00     21.79 o 
 -14   2  23      128.85      153.48     33.40 o 
 -12   2  23       18.01        0.00     18.14 o 
 -10   2  23       65.11       59.16     25.06 o 
  -8   2  23       12.07       12.38     13.60 o 
  -6   2  23      255.40      165.46     20.09 o 
  -4   2  23      860.24      800.06     23.97 o 
  -2   2  23      433.12      360.59     24.52 o 
   0   2  23      580.46      517.55     23.12 o 
   2   2  23      336.58      413.19     25.46 o 
   4   2  23     1734.42     1922.93     28.50 o 
   6   2  23      355.55      346.55     24.47 o 
   8   2  23       22.94        3.60     16.39 o 
  10   2  23      486.99      556.79     26.53 o 
  12   2  23      194.18      200.74     26.40 o 
  14   2  23      142.07      125.49     33.43 o 
 -17   3  23     1247.12     1554.39     41.24 o 
 -15   3  23       67.33       70.61     37.56 o 
 -13   3  23       58.63       94.20     33.40 o 
 -11   3  23      179.06      176.14     32.18 o 
  -9   3  23       51.66       85.36     28.74 o 
  -7   3  23        1.55        0.00     19.33 o 
  -5   3  23      314.33      212.23     20.96 o 
  -3   3  23        2.71        6.05     18.45 o 
  -1   3  23      379.85      368.49     24.08 o 
   1   3  23      161.02      163.25     20.83 o 
   3   3  23      412.73      402.13     25.67 o 
   5   3  23        0.42        1.32     17.88 o 
   7   3  23      178.55      145.37     24.00 o 
   9   3  23      794.91      864.13     30.56 o 
  11   3  23      231.85      205.67     33.34 o 
 -12   4  23       12.50        0.00     27.37 o 
 -10   4  23        7.69        0.99     10.15 o 
  -8   4  23      100.55      156.10     29.92 o 
  -6   4  23        0.10        0.32     10.47 o 
  -4   4  23       24.32        0.00      9.14 o 
  -2   4  23      106.08      118.19     22.52 o 
   0   4  23        8.14        0.00     16.92 o 
   2   4  23       72.06       48.02     13.83 o 
   4   4  23       17.33       44.96     25.17 o 
   6   4  23       91.37       92.12     27.00 o 
   8   4  23      110.34       86.52     28.59 o 
 -18   0  24      245.99      217.06     97.89 o 
 -16   0  24      475.94      395.81    110.66 o 
 -14   0  24       44.99       57.68     36.78 o 
 -12   0  24      238.07      169.54     35.46 o 
 -10   0  24       73.90       51.73     30.97 o 
  -8   0  24      448.33      382.04     34.04 o 
  -6   0  24        0.00       12.41     20.82 o 
  -4   0  24      804.11      856.00     32.57 o 
  -2   0  24      185.38      379.01     40.39 o 
   0   0  24       10.24       30.18     29.28 o 
   2   0  24        4.48        8.49     24.71 o 
   4   0  24      814.95      868.48     31.03 o 
   6   0  24      610.00      565.25     33.05 o 
   8   0  24       12.43       14.74     24.60 o 
  10   0  24       20.68       19.52     22.84 o 
  12   0  24      750.40      769.54     40.98 o 
  14   0  24       90.41      143.92     34.63 o 
 -19   1  24       49.87       65.97    104.27 o 
 -17   1  24       27.97        0.00     31.42 o 
 -15   1  24      343.14      341.07     35.38 o 
 -13   1  24       29.65        6.26     11.99 o 
 -11   1  24       56.45       46.53     22.06 o 
  -9   1  24      146.69      125.04     21.60 o 
  -7   1  24        0.13        5.44      9.05 o 
  -5   1  24       39.41        0.00     15.88 o 
  -3   1  24       10.57       81.55     20.70 o 
  -1   1  24       87.49       38.32     21.74 o 
   1   1  24      229.12      209.39     21.58 o 
   3   1  24     1691.80     1737.87     30.46 o 
   5   1  24       96.57       88.27     19.47 o 
   7   1  24       34.62        6.84     21.98 o 
   9   1  24       25.73       14.94     15.56 o 
  11   1  24        1.50        0.00     14.95 o 
  13   1  24      150.80      120.72     26.88 o 
 -16   2  24       27.54       34.51     30.47 o 
 -14   2  24       63.29       39.20     34.42 o 
 -12   2  24      145.64       84.85     31.83 o 
 -10   2  24      190.94      192.72     27.90 o 
  -8   2  24      298.70      279.82     25.00 o 
  -6   2  24       24.91       21.88     18.28 o 
  -4   2  24      290.70      244.13     22.21 o 
  -2   2  24      424.13      340.61     24.27 o 
   0   2  24       45.58        6.95      9.63 o 
   2   2  24      799.08      823.30     23.84 o 
   4   2  24     1913.87     1892.18     29.09 o 
   6   2  24       15.86       12.19     16.29 o 
   8   2  24      133.87      150.60     22.98 o 
  10   2  24      999.97     1031.27     29.44 o 
  12   2  24      194.45      188.17     27.76 o 
 -15   3  24      111.14      162.31     38.47 o 
 -13   3  24       73.15       69.68     36.96 o 
 -11   3  24      250.54      285.97     34.25 o 
  -9   3  24      405.21      380.79     36.90 o 
  -7   3  24      314.58      336.49     27.64 o 
  -5   3  24        0.90        6.66     17.00 o 
  -3   3  24        0.00        0.00     10.13 o 
  -1   3  24       65.79       56.92     21.32 o 
   1   3  24      148.23      120.72     21.53 o 
   3   3  24       31.64       19.26     23.27 o 
   5   3  24       39.51       39.29     26.20 o 
   7   3  24       12.82        8.20     22.41 o 
   9   3  24      304.30      277.19     28.40 o 
 -10   4  24      442.56      577.66     39.44 o 
  -8   4  24      333.79      366.27     37.32 o 
  -6   4  24      123.07      221.79     31.22 o 
  -4   4  24      175.61      214.32     27.73 o 
  -2   4  24       82.13       92.01     25.58 o 
   0   4  24        3.66        0.00     18.50 o 
   2   4  24       50.08       38.79     28.00 o 
   4   4  24      179.34      220.25     29.58 o 
   6   4  24       25.57        0.00     12.27 o 
 -17   1  25        0.15       21.18     63.30 o 
 -15   1  25      561.92      680.72     47.18 o 
 -13   1  25       52.34       39.48     36.92 o 
 -11   1  25      590.24      612.62     31.18 o 
  -9   1  25       25.41       34.73     25.09 o 
  -7   1  25      112.31      152.47     24.21 o 
  -5   1  25      127.12       95.68     23.10 o 
  -3   1  25      107.51      131.54     23.51 o 
  -1   1  25      394.95      354.86     24.15 o 
   1   1  25       22.32       38.25     14.94 o 
   3   1  25      601.11      571.18     25.94 o 
   5   1  25      484.64      486.99     24.85 o 
   7   1  25      372.76      364.21     24.99 o 
   9   1  25       79.88       98.25     20.80 o 
  11   1  25        4.16        0.00     13.52 o 
 -16   2  25      196.21      246.17     40.73 o 
 -14   2  25        4.59        0.00     42.76 o 
 -12   2  25        5.91        0.00     31.38 o 
 -10   2  25      187.11      170.84     32.06 o 
  -8   2  25      106.82      105.57     24.84 o 
  -6   2  25        0.03        0.00      8.55 o 
  -4   2  25        1.92       17.33     22.68 o 
  -2   2  25      276.46      255.85     25.02 o 
   0   2  25        0.38        0.00      5.00 o 
   2   2  25        0.39        8.38     13.34 o 
   4   2  25      144.96      182.68     23.40 o 
   6   2  25        9.12        0.00     12.53 o 
   8   2  25      533.34      601.06     29.06 o 
  10   2  25      289.07      245.68     29.61 o 
 -13   3  25       45.81       42.42     38.43 o 
 -11   3  25       88.66       55.29     41.14 o 
  -9   3  25      145.95      221.40     35.46 o 
  -7   3  25      129.20      128.68     30.43 o 
  -5   3  25      107.03       99.88     23.36 o 
  -3   3  25      239.17      272.20     26.39 o 
  -1   3  25        3.44        2.60      7.64 o 
   1   3  25        8.04        7.55     16.64 o 
   3   3  25       62.02       51.53     21.12 o 
   5   3  25      120.48      116.29     27.83 o 
   7   3  25      591.60      505.84     32.32 o 
  -6   4  25      558.84      709.39     37.34 o 
  -4   4  25       27.12       58.19     21.10 o 
  -2   4  25      431.92      542.24     36.08 o 
   0   4  25        0.19        0.00     21.25 o 
 -16   0  26      558.67      710.75    129.81 o 
 -14   0  26       91.97       93.13     41.79 o 
 -12   0  26       88.11       66.96     39.83 o 
 -10   0  26      664.68      627.17     48.92 o 
  -8   0  26       42.04       32.02     38.70 o 
  -6   0  26        5.77       17.03     36.35 o 
  -4   0  26      335.58      144.96     36.35 o 
  -2   0  26       85.24       76.11     35.12 o 
   0   0  26       73.54       46.77     35.85 o 
   2   0  26     1241.10     1404.44     45.55 o 
   4   0  26        8.10       32.19     46.06 o 
   6   0  26     3045.21     3608.32     52.05 o 
   8   0  26      480.26      665.21     38.70 o 
  10   0  26     3334.82     3897.27     56.32 o 
 -15   1  26      317.58      409.78     48.23 o 
 -13   1  26       12.48       40.35     39.21 o 
 -11   1  26      742.72      864.79     34.93 o 
  -9   1  26      271.45      261.88     28.44 o 
  -7   1  26      286.86      262.81     29.55 o 
  -5   1  26       99.18      121.17     25.68 o 
  -3   1  26       60.44       64.97     24.16 o 
  -1   1  26       54.79       64.13     26.51 o 
   1   1  26      389.44      401.08     29.01 o 
   3   1  26      182.08      198.13     26.45 o 
   5   1  26      348.55      311.57     26.24 o 
   7   1  26      499.57      576.62     29.04 o 
   9   1  26      111.82      112.05     26.02 o 
 -14   2  26      171.02      210.69     42.23 o 
 -12   2  26      643.40      664.13     43.25 o 
 -10   2  26      143.99      151.45     34.62 o 
  -8   2  26       11.50        0.00     22.61 o 
  -6   2  26       32.04        0.00     10.19 o 
  -4   2  26      636.74      703.50     28.44 o 
  -2   2  26        1.29        2.99     11.28 o 
   0   2  26        7.32        0.00     20.01 o 
   2   2  26      577.35      515.27     30.80 o 
   4   2  26       56.46       47.79     19.78 o 
   6   2  26       54.26       49.06     28.13 o 
   8   2  26      140.63      128.02     28.30 o 
  -9   3  26      362.62      590.28     44.87 o 
  -7   3  26       32.87       73.76     30.59 o 
  -5   3  26      398.88      472.80     28.98 o 
  -3   3  26       14.77       17.02     13.89 o 
  -1   3  26      270.97      254.46     27.87 o 
   1   3  26      125.68      111.89     27.72 o 
   3   3  26       40.29       64.87     27.59 o 
   5   3  26      221.21      256.80     31.50 o 
 -13   1  27      636.92      726.24     53.21 o 
 -11   1  27       33.48       63.57     30.18 o 
  -9   1  27      153.98      215.23     30.51 o 
  -7   1  27       11.54        4.77      7.23 o 
  -5   1  27       66.42      101.40     26.72 o 
  -3   1  27        3.92        0.00     22.99 o 
  -1   1  27        8.28        0.00      8.74 o 
   1   1  27       23.45       50.84     21.35 o 
   3   1  27      631.74      630.51     33.27 o 
   5   1  27        7.43       23.01     23.44 o 
   7   1  27      552.50      667.33     34.91 o 
 -10   2  27      158.78      203.33     38.09 o 
  -8   2  27      254.69      254.57     30.59 o 
  -6   2  27        8.22        0.00     26.39 o 
  -4   2  27       24.56       46.19     28.84 o 
  -2   2  27       43.64       80.44     28.38 o 
   0   2  27       72.31       62.34     28.31 o 
   2   2  27      281.92      309.77     30.36 o 
   4   2  27      100.71       83.05     27.89 o 
  -3   3  27        0.14        0.00     35.64 o 
 -10   0  28     1784.42     2584.14     56.43 o 
  -8   0  28      257.09      241.60     48.66 o 
  -6   0  28       67.68      115.97     43.25 o 
  -4   0  28      335.95      327.24     46.81 o 
  -2   0  28      232.55      333.05     47.02 o 
   0   0  28       42.59       22.07     29.91 o 
   2   0  28      148.42      230.57     49.02 o 
   4   0  28      186.20      215.58     47.60 o 
  -9   1  28       35.83       53.37     31.08 o 
  -7   1  28       51.83        4.69     13.33 o 
  -5   1  28      286.23      322.37     33.54 o 
  -3   1  28       19.34       44.71     29.39 o 
  -1   1  28      178.96      145.55     30.64 o 
   1   1  28      120.31      157.13     31.57 o 
   3   1  28       33.28       26.75     16.81 o 
  -6   2  28       12.30        0.00     14.18 o 
  -4   2  28       20.57        0.00     17.17 o 
  -2   2  28       35.19       20.17     25.16 o 
   0   2  28       15.18        5.97     29.73 o 
                                                 
